# Supplementary material for: Abnormal Ca2+ handling and reduced Ito contribute to citalopram-induced QT prolongation and cardiac arrhythmias
Source: Front Pharmacol. 2025 Sep 4;16:1613438. doi: 10.3389/fphar.2025.1613438 (PMC12443570; doi:10.3389/fphar.2025.1613438)
Supplement: Supplementary file 3 [file Table1.xlsx]

## Sheet: Sheet1
Category	GOID	Description	GeneRatio	BgRatio	pvalue	padj	geneID	geneName	Count	Up	Up_Gene_names	Down	Down_Gene_names
BP	GO:0071804	cellular potassium ion transport	15/316	168/16347	9.48628e-07	0.000948162	ENSMUSG00000039639/ENSMUSG00000047298/ENSMUSG00000021730/ENSMUSG00000058975/ENSMUSG00000075224/ENSMUSG00000027524/ENSMUSG00000026114/ENSMUSG00000062609/ENSMUSG00000058743/ENSMUSG00000017740/ENSMUSG00000000197/ENSMUSG00000026065/ENSMUSG00000043673/ENSMUSG00000028033/ENSMUSG00000044216	Kcne1/Kcnv2/Hcn1/Kcnc1/Lrrc55/Edn3/Cnga3/Kcnj15/Kcnj14/Slc12a5/Nalcn/Slc9a4/Kcns3/Kcnq5/Kcnj4	15	10	ENSMUSG00000047298/ENSMUSG00000058975/ENSMUSG00000027524/ENSMUSG00000026114/ENSMUSG00000058743/ENSMUSG00000017740/ENSMUSG00000000197/ENSMUSG00000026065/ENSMUSG00000043673/ENSMUSG00000044216	5	ENSMUSG00000039639/ENSMUSG00000021730/ENSMUSG00000075224/ENSMUSG00000062609/ENSMUSG00000028033
BP	GO:0071805	potassium ion transmembrane transport	15/316	168/16347	9.48628e-07	0.000948162	ENSMUSG00000039639/ENSMUSG00000047298/ENSMUSG00000021730/ENSMUSG00000058975/ENSMUSG00000075224/ENSMUSG00000027524/ENSMUSG00000026114/ENSMUSG00000062609/ENSMUSG00000058743/ENSMUSG00000017740/ENSMUSG00000000197/ENSMUSG00000026065/ENSMUSG00000043673/ENSMUSG00000028033/ENSMUSG00000044216	Kcne1/Kcnv2/Hcn1/Kcnc1/Lrrc55/Edn3/Cnga3/Kcnj15/Kcnj14/Slc12a5/Nalcn/Slc9a4/Kcns3/Kcnq5/Kcnj4	15	10	ENSMUSG00000047298/ENSMUSG00000058975/ENSMUSG00000027524/ENSMUSG00000026114/ENSMUSG00000058743/ENSMUSG00000017740/ENSMUSG00000000197/ENSMUSG00000026065/ENSMUSG00000043673/ENSMUSG00000044216	5	ENSMUSG00000039639/ENSMUSG00000021730/ENSMUSG00000075224/ENSMUSG00000062609/ENSMUSG00000028033
BP	GO:0034762	regulation of transmembrane transport	27/316	491/16347	1.12489e-06	0.000948162	ENSMUSG00000039639/ENSMUSG00000020333/ENSMUSG00000046480/ENSMUSG00000044338/ENSMUSG00000024164/ENSMUSG00000026407/ENSMUSG00000055866/ENSMUSG00000047298/ENSMUSG00000021730/ENSMUSG00000007122/ENSMUSG00000017737/ENSMUSG00000058975/ENSMUSG00000048070/ENSMUSG00000075224/ENSMUSG00000027524/ENSMUSG00000103476/ENSMUSG00000029053/ENSMUSG00000062609/ENSMUSG00000058743/ENSMUSG00000078815/ENSMUSG00000022602/…	Kcne1/Acsl6/Scn4b/Aplnr/C3/Cacna1s/Per2/Kcnv2/Hcn1/Casq1/Mmp9/Kcnc1/Pirt/Lrrc55/Edn3/Strit1/Prkcz/Kcnj15/Kcnj14/Cacng6/Arc/Nalcn/Shisa6/Kcns3/Il1b/Kcnq5/Kcnj4	27	17	ENSMUSG00000020333/ENSMUSG00000046480/ENSMUSG00000024164/ENSMUSG00000026407/ENSMUSG00000047298/ENSMUSG00000017737/ENSMUSG00000058975/ENSMUSG00000027524/ENSMUSG00000103476/ENSMUSG00000029053/ENSMUSG00000058743/ENSMUSG00000078815/ENSMUSG00000022602/ENSMUSG00000000197/ENSMUSG00000053930/ENSMUSG00000043673/ENSMUSG00000044216	10	ENSMUSG00000039639/ENSMUSG00000044338/ENSMUSG00000055866/ENSMUSG00000021730/ENSMUSG00000007122/ENSMUSG00000048070/ENSMUSG00000075224/ENSMUSG00000062609/ENSMUSG00000027398/ENSMUSG00000028033
BP	GO:0034765	regulation of ion transmembrane transport	24/316	404/16347	1.18483e-06	0.000948162	ENSMUSG00000039639/ENSMUSG00000020333/ENSMUSG00000046480/ENSMUSG00000044338/ENSMUSG00000026407/ENSMUSG00000055866/ENSMUSG00000047298/ENSMUSG00000021730/ENSMUSG00000007122/ENSMUSG00000017737/ENSMUSG00000058975/ENSMUSG00000048070/ENSMUSG00000075224/ENSMUSG00000027524/ENSMUSG00000103476/ENSMUSG00000062609/ENSMUSG00000058743/ENSMUSG00000078815/ENSMUSG00000022602/ENSMUSG00000000197/ENSMUSG00000053930/…	Kcne1/Acsl6/Scn4b/Aplnr/Cacna1s/Per2/Kcnv2/Hcn1/Casq1/Mmp9/Kcnc1/Pirt/Lrrc55/Edn3/Strit1/Kcnj15/Kcnj14/Cacng6/Arc/Nalcn/Shisa6/Kcns3/Kcnq5/Kcnj4	24	15	ENSMUSG00000020333/ENSMUSG00000046480/ENSMUSG00000026407/ENSMUSG00000047298/ENSMUSG00000017737/ENSMUSG00000058975/ENSMUSG00000027524/ENSMUSG00000103476/ENSMUSG00000058743/ENSMUSG00000078815/ENSMUSG00000022602/ENSMUSG00000000197/ENSMUSG00000053930/ENSMUSG00000043673/ENSMUSG00000044216	9	ENSMUSG00000039639/ENSMUSG00000044338/ENSMUSG00000055866/ENSMUSG00000021730/ENSMUSG00000007122/ENSMUSG00000048070/ENSMUSG00000075224/ENSMUSG00000062609/ENSMUSG00000028033
BP	GO:0006813	potassium ion transport	15/316	204/16347	1.04997e-05	0.00672194	ENSMUSG00000039639/ENSMUSG00000047298/ENSMUSG00000021730/ENSMUSG00000058975/ENSMUSG00000075224/ENSMUSG00000027524/ENSMUSG00000026114/ENSMUSG00000062609/ENSMUSG00000058743/ENSMUSG00000017740/ENSMUSG00000000197/ENSMUSG00000026065/ENSMUSG00000043673/ENSMUSG00000028033/ENSMUSG00000044216	Kcne1/Kcnv2/Hcn1/Kcnc1/Lrrc55/Edn3/Cnga3/Kcnj15/Kcnj14/Slc12a5/Nalcn/Slc9a4/Kcns3/Kcnq5/Kcnj4	15	10	ENSMUSG00000047298/ENSMUSG00000058975/ENSMUSG00000027524/ENSMUSG00000026114/ENSMUSG00000058743/ENSMUSG00000017740/ENSMUSG00000000197/ENSMUSG00000026065/ENSMUSG00000043673/ENSMUSG00000044216	5	ENSMUSG00000039639/ENSMUSG00000021730/ENSMUSG00000075224/ENSMUSG00000062609/ENSMUSG00000028033
BP	GO:0034764	positive regulation of transmembrane transport	13/316	194/16347	0.000105509	0.0485094	ENSMUSG00000039639/ENSMUSG00000020333/ENSMUSG00000044338/ENSMUSG00000024164/ENSMUSG00000021730/ENSMUSG00000007122/ENSMUSG00000058975/ENSMUSG00000048070/ENSMUSG00000075224/ENSMUSG00000027524/ENSMUSG00000103476/ENSMUSG00000029053/ENSMUSG00000022602	Kcne1/Acsl6/Aplnr/C3/Hcn1/Casq1/Kcnc1/Pirt/Lrrc55/Edn3/Strit1/Prkcz/Arc	13	7	ENSMUSG00000020333/ENSMUSG00000024164/ENSMUSG00000058975/ENSMUSG00000027524/ENSMUSG00000103476/ENSMUSG00000029053/ENSMUSG00000022602	6	ENSMUSG00000039639/ENSMUSG00000044338/ENSMUSG00000021730/ENSMUSG00000007122/ENSMUSG00000048070/ENSMUSG00000075224
BP	GO:0034767	positive regulation of ion transmembrane transport	11/316	143/16347	0.000106081	0.0485094	ENSMUSG00000039639/ENSMUSG00000020333/ENSMUSG00000044338/ENSMUSG00000021730/ENSMUSG00000007122/ENSMUSG00000058975/ENSMUSG00000048070/ENSMUSG00000075224/ENSMUSG00000027524/ENSMUSG00000103476/ENSMUSG00000022602	Kcne1/Acsl6/Aplnr/Hcn1/Casq1/Kcnc1/Pirt/Lrrc55/Edn3/Strit1/Arc	11	5	ENSMUSG00000020333/ENSMUSG00000058975/ENSMUSG00000027524/ENSMUSG00000103476/ENSMUSG00000022602	6	ENSMUSG00000039639/ENSMUSG00000044338/ENSMUSG00000021730/ENSMUSG00000007122/ENSMUSG00000048070/ENSMUSG00000075224
BP	GO:2001259	positive regulation of cation channel activity	7/316	59/16347	0.000136013	0.0544221	ENSMUSG00000039639/ENSMUSG00000021730/ENSMUSG00000007122/ENSMUSG00000058975/ENSMUSG00000048070/ENSMUSG00000075224/ENSMUSG00000022602	Kcne1/Hcn1/Casq1/Kcnc1/Pirt/Lrrc55/Arc	7	2	ENSMUSG00000058975/ENSMUSG00000022602	5	ENSMUSG00000039639/ENSMUSG00000021730/ENSMUSG00000007122/ENSMUSG00000048070/ENSMUSG00000075224
BP	GO:0030198	extracellular matrix organization	13/316	203/16347	0.00016603	0.0567558	ENSMUSG00000034205/ENSMUSG00000079465/ENSMUSG00000024087/ENSMUSG00000017737/ENSMUSG00000022371/ENSMUSG00000024076/ENSMUSG00000058297/ENSMUSG00000029675/ENSMUSG00000042436/ENSMUSG00000026043/ENSMUSG00000036040/ENSMUSG00000050578/ENSMUSG00000024330	Loxl2/Col4a3/Cyp1b1/Mmp9/Col14a1/Vit/Spock2/Eln/Mfap4/Col3a1/Adamtsl2/Mmp13/Col11a2	13	4	ENSMUSG00000024087/ENSMUSG00000017737/ENSMUSG00000024076/ENSMUSG00000058297	9	ENSMUSG00000034205/ENSMUSG00000079465/ENSMUSG00000022371/ENSMUSG00000029675/ENSMUSG00000042436/ENSMUSG00000026043/ENSMUSG00000036040/ENSMUSG00000050578/ENSMUSG00000024330
BP	GO:0043270	positive regulation of ion transport	15/316	261/16347	0.000177306	0.0567558	ENSMUSG00000039639/ENSMUSG00000057880/ENSMUSG00000020333/ENSMUSG00000046480/ENSMUSG00000044338/ENSMUSG00000021730/ENSMUSG00000007122/ENSMUSG00000058975/ENSMUSG00000048070/ENSMUSG00000075224/ENSMUSG00000027524/ENSMUSG00000103476/ENSMUSG00000022602/ENSMUSG00000027398/ENSMUSG00000036832	Kcne1/Abat/Acsl6/Scn4b/Aplnr/Hcn1/Casq1/Kcnc1/Pirt/Lrrc55/Edn3/Strit1/Arc/Il1b/Lpar3	15	7	ENSMUSG00000057880/ENSMUSG00000020333/ENSMUSG00000046480/ENSMUSG00000058975/ENSMUSG00000027524/ENSMUSG00000103476/ENSMUSG00000022602	8	ENSMUSG00000039639/ENSMUSG00000044338/ENSMUSG00000021730/ENSMUSG00000007122/ENSMUSG00000048070/ENSMUSG00000075224/ENSMUSG00000027398/ENSMUSG00000036832
BP	GO:1904064	positive regulation of cation transmembrane transport	10/316	129/16347	0.000204142	0.0594052	ENSMUSG00000039639/ENSMUSG00000044338/ENSMUSG00000021730/ENSMUSG00000007122/ENSMUSG00000058975/ENSMUSG00000048070/ENSMUSG00000075224/ENSMUSG00000027524/ENSMUSG00000103476/ENSMUSG00000022602	Kcne1/Aplnr/Hcn1/Casq1/Kcnc1/Pirt/Lrrc55/Edn3/Strit1/Arc	10	4	ENSMUSG00000058975/ENSMUSG00000027524/ENSMUSG00000103476/ENSMUSG00000022602	6	ENSMUSG00000039639/ENSMUSG00000044338/ENSMUSG00000021730/ENSMUSG00000007122/ENSMUSG00000048070/ENSMUSG00000075224
BP	GO:1901099	negative regulation of signal transduction in absence of ligand	5/316	30/16347	0.000250525	0.061687	ENSMUSG00000052336/ENSMUSG00000031778/ENSMUSG00000021732/ENSMUSG00000027398/ENSMUSG00000025932	Cx3cr1/Cx3cl1/Fgf10/Il1b/Eya1	5	3	ENSMUSG00000031778/ENSMUSG00000021732/ENSMUSG00000025932	2	ENSMUSG00000052336/ENSMUSG00000027398
BP	GO:2001240	negative regulation of extrinsic apoptotic signaling pathway in absence of ligand	5/316	30/16347	0.000250525	0.061687	ENSMUSG00000052336/ENSMUSG00000031778/ENSMUSG00000021732/ENSMUSG00000027398/ENSMUSG00000025932	Cx3cr1/Cx3cl1/Fgf10/Il1b/Eya1	5	3	ENSMUSG00000031778/ENSMUSG00000021732/ENSMUSG00000025932	2	ENSMUSG00000052336/ENSMUSG00000027398
BP	GO:0015672	monovalent inorganic cation transport	19/316	398/16347	0.000286001	0.0653921	ENSMUSG00000039639/ENSMUSG00000023169/ENSMUSG00000046480/ENSMUSG00000022464/ENSMUSG00000047298/ENSMUSG00000021730/ENSMUSG00000058975/ENSMUSG00000075224/ENSMUSG00000027524/ENSMUSG00000026114/ENSMUSG00000062609/ENSMUSG00000058743/ENSMUSG00000017740/ENSMUSG00000000197/ENSMUSG00000025453/ENSMUSG00000026065/ENSMUSG00000043673/ENSMUSG00000028033/ENSMUSG00000044216	Kcne1/Slc38a1/Scn4b/Slc38a4/Kcnv2/Hcn1/Kcnc1/Lrrc55/Edn3/Cnga3/Kcnj15/Kcnj14/Slc12a5/Nalcn/Nnt/Slc9a4/Kcns3/Kcnq5/Kcnj4	19	12	ENSMUSG00000046480/ENSMUSG00000047298/ENSMUSG00000058975/ENSMUSG00000027524/ENSMUSG00000026114/ENSMUSG00000058743/ENSMUSG00000017740/ENSMUSG00000000197/ENSMUSG00000025453/ENSMUSG00000026065/ENSMUSG00000043673/ENSMUSG00000044216	7	ENSMUSG00000039639/ENSMUSG00000023169/ENSMUSG00000022464/ENSMUSG00000021730/ENSMUSG00000075224/ENSMUSG00000062609/ENSMUSG00000028033
BP	GO:0043062	extracellular structure organization	14/316	247/16347	0.000333695	0.0699927	ENSMUSG00000034205/ENSMUSG00000079465/ENSMUSG00000024087/ENSMUSG00000017737/ENSMUSG00000022371/ENSMUSG00000024076/ENSMUSG00000058297/ENSMUSG00000029675/ENSMUSG00000042436/ENSMUSG00000026043/ENSMUSG00000036040/ENSMUSG00000050578/ENSMUSG00000024330/ENSMUSG00000020609	Loxl2/Col4a3/Cyp1b1/Mmp9/Col14a1/Vit/Spock2/Eln/Mfap4/Col3a1/Adamtsl2/Mmp13/Col11a2/Apob	14	5	ENSMUSG00000024087/ENSMUSG00000017737/ENSMUSG00000024076/ENSMUSG00000058297/ENSMUSG00000020609	9	ENSMUSG00000034205/ENSMUSG00000079465/ENSMUSG00000022371/ENSMUSG00000029675/ENSMUSG00000042436/ENSMUSG00000026043/ENSMUSG00000036040/ENSMUSG00000050578/ENSMUSG00000024330
BP	GO:0032414	positive regulation of ion transmembrane transporter activity	8/316	90/16347	0.000349854	0.0699927	ENSMUSG00000039639/ENSMUSG00000021730/ENSMUSG00000007122/ENSMUSG00000058975/ENSMUSG00000048070/ENSMUSG00000075224/ENSMUSG00000103476/ENSMUSG00000022602	Kcne1/Hcn1/Casq1/Kcnc1/Pirt/Lrrc55/Strit1/Arc	8	3	ENSMUSG00000058975/ENSMUSG00000103476/ENSMUSG00000022602	5	ENSMUSG00000039639/ENSMUSG00000021730/ENSMUSG00000007122/ENSMUSG00000048070/ENSMUSG00000075224
BP	GO:0046394	carboxylic acid biosynthetic process	16/316	314/16347	0.000422518	0.0778008	ENSMUSG00000028307/ENSMUSG00000057880/ENSMUSG00000030972/ENSMUSG00000055866/ENSMUSG00000044788/ENSMUSG00000063275/ENSMUSG00000050195/ENSMUSG00000020051/ENSMUSG00000027199/ENSMUSG00000040675/ENSMUSG00000032315/ENSMUSG00000028179/ENSMUSG00000025991/ENSMUSG00000027398/ENSMUSG00000050737/ENSMUSG00000019577	Aldob/Abat/Acsm5/Per2/Fads6/Hacd1/Scd4/Pah/Gatm/Mthfd1l/Cyp1a1/Cth/Cps1/Il1b/Ptges/Pdk4	16	10	ENSMUSG00000028307/ENSMUSG00000057880/ENSMUSG00000030972/ENSMUSG00000044788/ENSMUSG00000020051/ENSMUSG00000032315/ENSMUSG00000028179/ENSMUSG00000025991/ENSMUSG00000050737/ENSMUSG00000019577	6	ENSMUSG00000055866/ENSMUSG00000063275/ENSMUSG00000050195/ENSMUSG00000027199/ENSMUSG00000040675/ENSMUSG00000027398
BP	GO:0016053	organic acid biosynthetic process	16/316	315/16347	0.000437493	0.0778008	ENSMUSG00000028307/ENSMUSG00000057880/ENSMUSG00000030972/ENSMUSG00000055866/ENSMUSG00000044788/ENSMUSG00000063275/ENSMUSG00000050195/ENSMUSG00000020051/ENSMUSG00000027199/ENSMUSG00000040675/ENSMUSG00000032315/ENSMUSG00000028179/ENSMUSG00000025991/ENSMUSG00000027398/ENSMUSG00000050737/ENSMUSG00000019577	Aldob/Abat/Acsm5/Per2/Fads6/Hacd1/Scd4/Pah/Gatm/Mthfd1l/Cyp1a1/Cth/Cps1/Il1b/Ptges/Pdk4	16	10	ENSMUSG00000028307/ENSMUSG00000057880/ENSMUSG00000030972/ENSMUSG00000044788/ENSMUSG00000020051/ENSMUSG00000032315/ENSMUSG00000028179/ENSMUSG00000025991/ENSMUSG00000050737/ENSMUSG00000019577	6	ENSMUSG00000055866/ENSMUSG00000063275/ENSMUSG00000050195/ENSMUSG00000027199/ENSMUSG00000040675/ENSMUSG00000027398
BP	GO:0050804	modulation of chemical synaptic transmission	17/316	358/16347	0.000628791	0.0968041	ENSMUSG00000057880/ENSMUSG00000019828/ENSMUSG00000052336/ENSMUSG00000035566/ENSMUSG00000023064/ENSMUSG00000061762/ENSMUSG00000017737/ENSMUSG00000034987/ENSMUSG00000035226/ENSMUSG00000027524/ENSMUSG00000029053/ENSMUSG00000022602/ENSMUSG00000053930/ENSMUSG00000020734/ENSMUSG00000049303/ENSMUSG00000032452/ENSMUSG00000027398	Abat/Grm1/Cx3cr1/Pcdh17/Sncg/Tac1/Mmp9/Hrh2/Rims4/Edn3/Prkcz/Arc/Shisa6/Grin2c/Syt12/Clstn2/Il1b	17	13	ENSMUSG00000057880/ENSMUSG00000019828/ENSMUSG00000023064/ENSMUSG00000061762/ENSMUSG00000017737/ENSMUSG00000034987/ENSMUSG00000035226/ENSMUSG00000027524/ENSMUSG00000029053/ENSMUSG00000022602/ENSMUSG00000053930/ENSMUSG00000020734/ENSMUSG00000049303	4	ENSMUSG00000052336/ENSMUSG00000035566/ENSMUSG00000032452/ENSMUSG00000027398
BP	GO:0099177	regulation of trans-synaptic signaling	17/316	358/16347	0.000628791	0.0968041	ENSMUSG00000057880/ENSMUSG00000019828/ENSMUSG00000052336/ENSMUSG00000035566/ENSMUSG00000023064/ENSMUSG00000061762/ENSMUSG00000017737/ENSMUSG00000034987/ENSMUSG00000035226/ENSMUSG00000027524/ENSMUSG00000029053/ENSMUSG00000022602/ENSMUSG00000053930/ENSMUSG00000020734/ENSMUSG00000049303/ENSMUSG00000032452/ENSMUSG00000027398	Abat/Grm1/Cx3cr1/Pcdh17/Sncg/Tac1/Mmp9/Hrh2/Rims4/Edn3/Prkcz/Arc/Shisa6/Grin2c/Syt12/Clstn2/Il1b	17	13	ENSMUSG00000057880/ENSMUSG00000019828/ENSMUSG00000023064/ENSMUSG00000061762/ENSMUSG00000017737/ENSMUSG00000034987/ENSMUSG00000035226/ENSMUSG00000027524/ENSMUSG00000029053/ENSMUSG00000022602/ENSMUSG00000053930/ENSMUSG00000020734/ENSMUSG00000049303	4	ENSMUSG00000052336/ENSMUSG00000035566/ENSMUSG00000032452/ENSMUSG00000027398
BP	GO:0044057	regulation of system process	20/316	460/16347	0.000657472	0.0968041	ENSMUSG00000039639/ENSMUSG00000057880/ENSMUSG00000019828/ENSMUSG00000046480/ENSMUSG00000055866/ENSMUSG00000061762/ENSMUSG00000031778/ENSMUSG00000007122/ENSMUSG00000005124/ENSMUSG00000022371/ENSMUSG00000034987/ENSMUSG00000053093/ENSMUSG00000027524/ENSMUSG00000021732/ENSMUSG00000103476/ENSMUSG00000050578/ENSMUSG00000024935/ENSMUSG00000028001/ENSMUSG00000027398/ENSMUSG00000050511	Kcne1/Abat/Grm1/Scn4b/Per2/Tac1/Cx3cl1/Casq1/Ccn4/Col14a1/Hrh2/Myh7/Edn3/Fgf10/Strit1/Mmp13/Slc1a1/Fga/Il1b/Oprd1	20	12	ENSMUSG00000057880/ENSMUSG00000019828/ENSMUSG00000046480/ENSMUSG00000061762/ENSMUSG00000031778/ENSMUSG00000034987/ENSMUSG00000053093/ENSMUSG00000027524/ENSMUSG00000021732/ENSMUSG00000103476/ENSMUSG00000024935/ENSMUSG00000028001	8	ENSMUSG00000039639/ENSMUSG00000055866/ENSMUSG00000007122/ENSMUSG00000005124/ENSMUSG00000022371/ENSMUSG00000050578/ENSMUSG00000027398/ENSMUSG00000050511
BP	GO:0032411	positive regulation of transporter activity	8/316	99/16347	0.00066532	0.0968041	ENSMUSG00000039639/ENSMUSG00000021730/ENSMUSG00000007122/ENSMUSG00000058975/ENSMUSG00000048070/ENSMUSG00000075224/ENSMUSG00000103476/ENSMUSG00000022602	Kcne1/Hcn1/Casq1/Kcnc1/Pirt/Lrrc55/Strit1/Arc	8	3	ENSMUSG00000058975/ENSMUSG00000103476/ENSMUSG00000022602	5	ENSMUSG00000039639/ENSMUSG00000021730/ENSMUSG00000007122/ENSMUSG00000048070/ENSMUSG00000075224
BP	GO:1904018	positive regulation of vasculature development	11/316	180/16347	0.000771509	0.106848	ENSMUSG00000052336/ENSMUSG00000044338/ENSMUSG00000024164/ENSMUSG00000024087/ENSMUSG00000031778/ENSMUSG00000017737/ENSMUSG00000022181/ENSMUSG00000020676/ENSMUSG00000028179/ENSMUSG00000031380/ENSMUSG00000027398	Cx3cr1/Aplnr/C3/Cyp1b1/Cx3cl1/Mmp9/C6/Ccl11/Cth/Vegfd/Il1b	11	8	ENSMUSG00000024164/ENSMUSG00000024087/ENSMUSG00000031778/ENSMUSG00000017737/ENSMUSG00000022181/ENSMUSG00000020676/ENSMUSG00000028179/ENSMUSG00000031380	3	ENSMUSG00000052336/ENSMUSG00000044338/ENSMUSG00000027398
BP	GO:0010038	response to metal ion	12/316	210/16347	0.000816409	0.106848	ENSMUSG00000028307/ENSMUSG00000057880/ENSMUSG00000034205/ENSMUSG00000021730/ENSMUSG00000017737/ENSMUSG00000074971/ENSMUSG00000027199/ENSMUSG00000026114/ENSMUSG00000022797/ENSMUSG00000034796/ENSMUSG00000027699/ENSMUSG00000028001	Aldob/Abat/Loxl2/Hcn1/Mmp9/Fibin/Gatm/Cnga3/Tfrc/Cpne7/Ect2/Fga	12	6	ENSMUSG00000028307/ENSMUSG00000057880/ENSMUSG00000017737/ENSMUSG00000026114/ENSMUSG00000034796/ENSMUSG00000028001	6	ENSMUSG00000034205/ENSMUSG00000021730/ENSMUSG00000074971/ENSMUSG00000027199/ENSMUSG00000022797/ENSMUSG00000027699
BP	GO:2001236	regulation of extrinsic apoptotic signaling pathway	10/316	154/16347	0.000834493	0.106848	ENSMUSG00000052336/ENSMUSG00000027375/ENSMUSG00000031778/ENSMUSG00000024901/ENSMUSG00000021732/ENSMUSG00000052430/ENSMUSG00000070691/ENSMUSG00000028001/ENSMUSG00000027398/ENSMUSG00000025932	Cx3cr1/Mal/Cx3cl1/Peli3/Fgf10/Bmpr1b/Runx3/Fga/Il1b/Eya1	10	7	ENSMUSG00000027375/ENSMUSG00000031778/ENSMUSG00000024901/ENSMUSG00000021732/ENSMUSG00000052430/ENSMUSG00000028001/ENSMUSG00000025932	3	ENSMUSG00000052336/ENSMUSG00000070691/ENSMUSG00000027398
BP	GO:2001234	negative regulation of apoptotic signaling pathway	12/316	212/16347	0.000886799	0.109179	ENSMUSG00000022037/ENSMUSG00000052336/ENSMUSG00000031778/ENSMUSG00000024901/ENSMUSG00000017737/ENSMUSG00000021732/ENSMUSG00000022679/ENSMUSG00000028179/ENSMUSG00000028001/ENSMUSG00000025001/ENSMUSG00000027398/ENSMUSG00000025932	Clu/Cx3cr1/Cx3cl1/Peli3/Mmp9/Fgf10/Mpv17l/Cth/Fga/Hells/Il1b/Eya1	12	9	ENSMUSG00000022037/ENSMUSG00000031778/ENSMUSG00000024901/ENSMUSG00000017737/ENSMUSG00000021732/ENSMUSG00000022679/ENSMUSG00000028179/ENSMUSG00000028001/ENSMUSG00000025932	3	ENSMUSG00000052336/ENSMUSG00000025001/ENSMUSG00000027398
BP	GO:0001505	regulation of neurotransmitter levels	14/316	276/16347	0.00099791	0.114531	ENSMUSG00000057880/ENSMUSG00000022037/ENSMUSG00000023064/ENSMUSG00000055866/ENSMUSG00000024087/ENSMUSG00000023828/ENSMUSG00000035226/ENSMUSG00000020182/ENSMUSG00000027524/ENSMUSG00000024935/ENSMUSG00000025991/ENSMUSG00000049303/ENSMUSG00000021187/ENSMUSG00000027398	Abat/Clu/Sncg/Per2/Cyp1b1/Slc22a3/Rims4/Ddc/Edn3/Slc1a1/Cps1/Syt12/Tc2n/Il1b	14	11	ENSMUSG00000057880/ENSMUSG00000022037/ENSMUSG00000023064/ENSMUSG00000024087/ENSMUSG00000023828/ENSMUSG00000035226/ENSMUSG00000027524/ENSMUSG00000024935/ENSMUSG00000025991/ENSMUSG00000049303/ENSMUSG00000021187	3	ENSMUSG00000055866/ENSMUSG00000020182/ENSMUSG00000027398
BP	GO:0070374	positive regulation of ERK1 and ERK2 cascade	12/316	215/16347	0.00100183	0.114531	ENSMUSG00000024164/ENSMUSG00000031778/ENSMUSG00000009185/ENSMUSG00000021732/ENSMUSG00000035783/ENSMUSG00000020676/ENSMUSG00000029053/ENSMUSG00000028001/ENSMUSG00000027398/ENSMUSG00000054204/ENSMUSG00000052504/ENSMUSG00000027347	C3/Cx3cl1/Ccl8/Fgf10/Acta2/Ccl11/Prkcz/Fga/Il1b/Alkal2/Epha3/Rasgrp1	12	8	ENSMUSG00000024164/ENSMUSG00000031778/ENSMUSG00000009185/ENSMUSG00000021732/ENSMUSG00000020676/ENSMUSG00000029053/ENSMUSG00000028001/ENSMUSG00000054204	4	ENSMUSG00000035783/ENSMUSG00000027398/ENSMUSG00000052504/ENSMUSG00000027347
BP	GO:0010310	regulation of hydrogen peroxide metabolic process	3/316	11/16347	0.00105215	0.116135	ENSMUSG00000022679/ENSMUSG00000043613/ENSMUSG00000031722	Mpv17l/Mmp3/Hp	3	3	ENSMUSG00000022679/ENSMUSG00000043613/ENSMUSG00000031722	0
BP	GO:0001523	retinoid metabolic process	5/316	42/16347	0.00123759	0.131746	ENSMUSG00000028003/ENSMUSG00000024087/ENSMUSG00000063415/ENSMUSG00000032315/ENSMUSG00000061808	Lrat/Cyp1b1/Cyp26b1/Cyp1a1/Ttr	5	3	ENSMUSG00000024087/ENSMUSG00000032315/ENSMUSG00000061808	2	ENSMUSG00000028003/ENSMUSG00000063415
BP	GO:0045766	positive regulation of angiogenesis	10/316	163/16347	0.00128671	0.131746	ENSMUSG00000052336/ENSMUSG00000044338/ENSMUSG00000024164/ENSMUSG00000024087/ENSMUSG00000031778/ENSMUSG00000017737/ENSMUSG00000022181/ENSMUSG00000020676/ENSMUSG00000031380/ENSMUSG00000027398	Cx3cr1/Aplnr/C3/Cyp1b1/Cx3cl1/Mmp9/C6/Ccl11/Vegfd/Il1b	10	7	ENSMUSG00000024164/ENSMUSG00000024087/ENSMUSG00000031778/ENSMUSG00000017737/ENSMUSG00000022181/ENSMUSG00000020676/ENSMUSG00000031380	3	ENSMUSG00000052336/ENSMUSG00000044338/ENSMUSG00000027398
BP	GO:2001257	regulation of cation channel activity	9/316	136/16347	0.00131705	0.131746	ENSMUSG00000039639/ENSMUSG00000021730/ENSMUSG00000007122/ENSMUSG00000017737/ENSMUSG00000058975/ENSMUSG00000048070/ENSMUSG00000075224/ENSMUSG00000022602/ENSMUSG00000053930	Kcne1/Hcn1/Casq1/Mmp9/Kcnc1/Pirt/Lrrc55/Arc/Shisa6	9	4	ENSMUSG00000017737/ENSMUSG00000058975/ENSMUSG00000022602/ENSMUSG00000053930	5	ENSMUSG00000039639/ENSMUSG00000021730/ENSMUSG00000007122/ENSMUSG00000048070/ENSMUSG00000075224
BP	GO:1903818	positive regulation of voltage-gated potassium channel activity	3/316	12/16347	0.00138287	0.134138	ENSMUSG00000039639/ENSMUSG00000058975/ENSMUSG00000075224	Kcne1/Kcnc1/Lrrc55	3	1	ENSMUSG00000058975	2	ENSMUSG00000039639/ENSMUSG00000075224
BP	GO:0016101	diterpenoid metabolic process	5/316	44/16347	0.00153106	0.137239	ENSMUSG00000028003/ENSMUSG00000024087/ENSMUSG00000063415/ENSMUSG00000032315/ENSMUSG00000061808	Lrat/Cyp1b1/Cyp26b1/Cyp1a1/Ttr	5	3	ENSMUSG00000024087/ENSMUSG00000032315/ENSMUSG00000061808	2	ENSMUSG00000028003/ENSMUSG00000063415
BP	GO:0030199	collagen fibril organization	5/316	44/16347	0.00153106	0.137239	ENSMUSG00000034205/ENSMUSG00000024087/ENSMUSG00000022371/ENSMUSG00000026043/ENSMUSG00000024330	Loxl2/Cyp1b1/Col14a1/Col3a1/Col11a2	5	1	ENSMUSG00000024087	4	ENSMUSG00000034205/ENSMUSG00000022371/ENSMUSG00000026043/ENSMUSG00000024330
BP	GO:0042445	hormone metabolic process	10/316	167/16347	0.00154345	0.137239	ENSMUSG00000028003/ENSMUSG00000024087/ENSMUSG00000016194/ENSMUSG00000063415/ENSMUSG00000032315/ENSMUSG00000052430/ENSMUSG00000061808/ENSMUSG00000015619/ENSMUSG00000027398/ENSMUSG00000048583	Lrat/Cyp1b1/Hsd11b1/Cyp26b1/Cyp1a1/Bmpr1b/Ttr/Gata3/Il1b/Igf2	10	6	ENSMUSG00000024087/ENSMUSG00000016194/ENSMUSG00000032315/ENSMUSG00000052430/ENSMUSG00000061808/ENSMUSG00000015619	4	ENSMUSG00000028003/ENSMUSG00000063415/ENSMUSG00000027398/ENSMUSG00000048583
BP	GO:2001239	regulation of extrinsic apoptotic signaling pathway in absence of ligand	5/316	45/16347	0.0016956	0.143323	ENSMUSG00000052336/ENSMUSG00000031778/ENSMUSG00000021732/ENSMUSG00000027398/ENSMUSG00000025932	Cx3cr1/Cx3cl1/Fgf10/Il1b/Eya1	5	3	ENSMUSG00000031778/ENSMUSG00000021732/ENSMUSG00000025932	2	ENSMUSG00000052336/ENSMUSG00000027398
BP	GO:0014819	regulation of skeletal muscle contraction	3/316	13/16347	0.00177212	0.143323	ENSMUSG00000007122/ENSMUSG00000053093/ENSMUSG00000103476	Casq1/Myh7/Strit1	3	2	ENSMUSG00000053093/ENSMUSG00000103476	1	ENSMUSG00000007122
BP	GO:0071599	otic vesicle development	3/316	13/16347	0.00177212	0.143323	ENSMUSG00000021732/ENSMUSG00000015619/ENSMUSG00000025932	Fgf10/Gata3/Eya1	3	3	ENSMUSG00000021732/ENSMUSG00000015619/ENSMUSG00000025932	0
BP	GO:0007156	homophilic cell adhesion via plasma membrane adhesion molecules	7/316	90/16347	0.00179098	0.143323	ENSMUSG00000000305/ENSMUSG00000053166/ENSMUSG00000037995/ENSMUSG00000023473/ENSMUSG00000032036/ENSMUSG00000032452/ENSMUSG00000045876	Cdh4/Cdh22/Igsf9/Celsr3/Kirrel3/Clstn2/Pcdhb8	7	2	ENSMUSG00000000305/ENSMUSG00000053166	5	ENSMUSG00000037995/ENSMUSG00000023473/ENSMUSG00000032036/ENSMUSG00000032452/ENSMUSG00000045876
BP	GO:2001237	negative regulation of extrinsic apoptotic signaling pathway	7/316	92/16347	0.00203252	0.158685	ENSMUSG00000052336/ENSMUSG00000031778/ENSMUSG00000024901/ENSMUSG00000021732/ENSMUSG00000028001/ENSMUSG00000027398/ENSMUSG00000025932	Cx3cr1/Cx3cl1/Peli3/Fgf10/Fga/Il1b/Eya1	7	5	ENSMUSG00000031778/ENSMUSG00000024901/ENSMUSG00000021732/ENSMUSG00000028001/ENSMUSG00000025932	2	ENSMUSG00000052336/ENSMUSG00000027398
BP	GO:1901342	regulation of vasculature development	14/316	299/16347	0.00211691	0.161339	ENSMUSG00000018593/ENSMUSG00000052336/ENSMUSG00000044338/ENSMUSG00000024164/ENSMUSG00000079465/ENSMUSG00000024087/ENSMUSG00000031778/ENSMUSG00000017737/ENSMUSG00000022025/ENSMUSG00000022181/ENSMUSG00000020676/ENSMUSG00000028179/ENSMUSG00000031380/ENSMUSG00000027398	Sparc/Cx3cr1/Aplnr/C3/Col4a3/Cyp1b1/Cx3cl1/Mmp9/Cnmd/C6/Ccl11/Cth/Vegfd/Il1b	14	9	ENSMUSG00000024164/ENSMUSG00000024087/ENSMUSG00000031778/ENSMUSG00000017737/ENSMUSG00000022025/ENSMUSG00000022181/ENSMUSG00000020676/ENSMUSG00000028179/ENSMUSG00000031380	5	ENSMUSG00000018593/ENSMUSG00000052336/ENSMUSG00000044338/ENSMUSG00000079465/ENSMUSG00000027398
BP	GO:0042572	retinol metabolic process	3/316	14/16347	0.00222334	0.165509	ENSMUSG00000028003/ENSMUSG00000024087/ENSMUSG00000061808	Lrat/Cyp1b1/Ttr	3	2	ENSMUSG00000024087/ENSMUSG00000061808	1	ENSMUSG00000028003
BP	GO:0032787	monocarboxylic acid metabolic process	19/316	475/16347	0.00232327	0.169018	ENSMUSG00000028307/ENSMUSG00000057880/ENSMUSG00000020333/ENSMUSG00000030972/ENSMUSG00000024164/ENSMUSG00000055866/ENSMUSG00000024087/ENSMUSG00000044788/ENSMUSG00000063275/ENSMUSG00000050195/ENSMUSG00000032942/ENSMUSG00000040675/ENSMUSG00000063415/ENSMUSG00000032315/ENSMUSG00000030483/ENSMUSG00000026398/ENSMUSG00000078937/ENSMUSG00000050737/ENSMUSG00000019577	Aldob/Abat/Acsl6/Acsm5/C3/Per2/Cyp1b1/Fads6/Hacd1/Scd4/Ucp3/Mthfd1l/Cyp26b1/Cyp1a1/Cyp2b10/Nr5a2/Cpt1b/Ptges/Pdk4	19	13	ENSMUSG00000028307/ENSMUSG00000057880/ENSMUSG00000020333/ENSMUSG00000030972/ENSMUSG00000024164/ENSMUSG00000024087/ENSMUSG00000044788/ENSMUSG00000032942/ENSMUSG00000032315/ENSMUSG00000030483/ENSMUSG00000078937/ENSMUSG00000050737/ENSMUSG00000019577	6	ENSMUSG00000055866/ENSMUSG00000063275/ENSMUSG00000050195/ENSMUSG00000040675/ENSMUSG00000063415/ENSMUSG00000026398
BP	GO:0010035	response to inorganic substance	16/316	374/16347	0.0026208	0.182702	ENSMUSG00000028307/ENSMUSG00000057880/ENSMUSG00000034205/ENSMUSG00000021730/ENSMUSG00000024087/ENSMUSG00000017737/ENSMUSG00000074971/ENSMUSG00000032942/ENSMUSG00000027199/ENSMUSG00000026114/ENSMUSG00000022797/ENSMUSG00000031722/ENSMUSG00000025991/ENSMUSG00000034796/ENSMUSG00000027699/ENSMUSG00000028001	Aldob/Abat/Loxl2/Hcn1/Cyp1b1/Mmp9/Fibin/Ucp3/Gatm/Cnga3/Tfrc/Hp/Cps1/Cpne7/Ect2/Fga	16	10	ENSMUSG00000028307/ENSMUSG00000057880/ENSMUSG00000024087/ENSMUSG00000017737/ENSMUSG00000032942/ENSMUSG00000026114/ENSMUSG00000031722/ENSMUSG00000025991/ENSMUSG00000034796/ENSMUSG00000028001	6	ENSMUSG00000034205/ENSMUSG00000021730/ENSMUSG00000074971/ENSMUSG00000027199/ENSMUSG00000022797/ENSMUSG00000027699
BP	GO:0045765	regulation of angiogenesis	13/316	274/16347	0.00269214	0.182702	ENSMUSG00000018593/ENSMUSG00000052336/ENSMUSG00000044338/ENSMUSG00000024164/ENSMUSG00000079465/ENSMUSG00000024087/ENSMUSG00000031778/ENSMUSG00000017737/ENSMUSG00000022025/ENSMUSG00000022181/ENSMUSG00000020676/ENSMUSG00000031380/ENSMUSG00000027398	Sparc/Cx3cr1/Aplnr/C3/Col4a3/Cyp1b1/Cx3cl1/Mmp9/Cnmd/C6/Ccl11/Vegfd/Il1b	13	8	ENSMUSG00000024164/ENSMUSG00000024087/ENSMUSG00000031778/ENSMUSG00000017737/ENSMUSG00000022025/ENSMUSG00000022181/ENSMUSG00000020676/ENSMUSG00000031380	5	ENSMUSG00000018593/ENSMUSG00000052336/ENSMUSG00000044338/ENSMUSG00000079465/ENSMUSG00000027398
BP	GO:0006721	terpenoid metabolic process	5/316	50/16347	0.00271866	0.182702	ENSMUSG00000028003/ENSMUSG00000024087/ENSMUSG00000063415/ENSMUSG00000032315/ENSMUSG00000061808	Lrat/Cyp1b1/Cyp26b1/Cyp1a1/Ttr	5	3	ENSMUSG00000024087/ENSMUSG00000032315/ENSMUSG00000061808	2	ENSMUSG00000028003/ENSMUSG00000063415
BP	GO:0050872	white fat cell differentiation	3/316	15/16347	0.00273967	0.182702	ENSMUSG00000055866/ENSMUSG00000021732/ENSMUSG00000044405	Per2/Fgf10/Adig	3	2	ENSMUSG00000021732/ENSMUSG00000044405	1	ENSMUSG00000055866
BP	GO:0032412	regulation of ion transmembrane transporter activity	11/316	212/16347	0.00284683	0.182814	ENSMUSG00000039639/ENSMUSG00000046480/ENSMUSG00000021730/ENSMUSG00000007122/ENSMUSG00000017737/ENSMUSG00000058975/ENSMUSG00000048070/ENSMUSG00000075224/ENSMUSG00000103476/ENSMUSG00000022602/ENSMUSG00000053930	Kcne1/Scn4b/Hcn1/Casq1/Mmp9/Kcnc1/Pirt/Lrrc55/Strit1/Arc/Shisa6	11	6	ENSMUSG00000046480/ENSMUSG00000017737/ENSMUSG00000058975/ENSMUSG00000103476/ENSMUSG00000022602/ENSMUSG00000053930	5	ENSMUSG00000039639/ENSMUSG00000021730/ENSMUSG00000007122/ENSMUSG00000048070/ENSMUSG00000075224
BP	GO:0010574	regulation of vascular endothelial growth factor production	4/316	31/16347	0.00285557	0.182814	ENSMUSG00000024164/ENSMUSG00000024087/ENSMUSG00000024411/ENSMUSG00000027398	C3/Cyp1b1/Aqp4/Il1b	4	2	ENSMUSG00000024164/ENSMUSG00000024087	2	ENSMUSG00000024411/ENSMUSG00000027398
BP	GO:0072376	protein activation cascade	5/316	51/16347	0.00296733	0.186243	ENSMUSG00000024164/ENSMUSG00000022181/ENSMUSG00000026938/ENSMUSG00000073418/ENSMUSG00000028001	C3/C6/Fcna/C4b/Fga	5	5	ENSMUSG00000024164/ENSMUSG00000022181/ENSMUSG00000026938/ENSMUSG00000073418/ENSMUSG00000028001	0
BP	GO:0050808	synapse organization	14/316	313/16347	0.00320518	0.194255	ENSMUSG00000031274/ENSMUSG00000035566/ENSMUSG00000023064/ENSMUSG00000026407/ENSMUSG00000030683/ENSMUSG00000046699/ENSMUSG00000022602/ENSMUSG00000037995/ENSMUSG00000053930/ENSMUSG00000034648/ENSMUSG00000028364/ENSMUSG00000032036/ENSMUSG00000032452/ENSMUSG00000045876	Col4a5/Pcdh17/Sncg/Cacna1s/Sez6l2/Slitrk4/Arc/Igsf9/Shisa6/Lrrn1/Tnc/Kirrel3/Clstn2/Pcdhb8	14	4	ENSMUSG00000023064/ENSMUSG00000026407/ENSMUSG00000022602/ENSMUSG00000053930	10	ENSMUSG00000031274/ENSMUSG00000035566/ENSMUSG00000030683/ENSMUSG00000046699/ENSMUSG00000037995/ENSMUSG00000034648/ENSMUSG00000028364/ENSMUSG00000032036/ENSMUSG00000032452/ENSMUSG00000045876
BP	GO:0045580	regulation of T cell differentiation	8/316	127/16347	0.00327703	0.194255	ENSMUSG00000015396/ENSMUSG00000026770/ENSMUSG00000029053/ENSMUSG00000063415/ENSMUSG00000036931/ENSMUSG00000015619/ENSMUSG00000027398/ENSMUSG00000027347	Cd83/Il2ra/Prkcz/Cyp26b1/Nfkbid/Gata3/Il1b/Rasgrp1	8	2	ENSMUSG00000029053/ENSMUSG00000015619	6	ENSMUSG00000015396/ENSMUSG00000026770/ENSMUSG00000063415/ENSMUSG00000036931/ENSMUSG00000027398/ENSMUSG00000027347
BP	GO:1905952	regulation of lipid localization	8/316	127/16347	0.00327703	0.194255	ENSMUSG00000020333/ENSMUSG00000028003/ENSMUSG00000024164/ENSMUSG00000061762/ENSMUSG00000034987/ENSMUSG00000051855/ENSMUSG00000020609/ENSMUSG00000027398	Acsl6/Lrat/C3/Tac1/Hrh2/Mest/Apob/Il1b	8	5	ENSMUSG00000020333/ENSMUSG00000024164/ENSMUSG00000061762/ENSMUSG00000034987/ENSMUSG00000020609	3	ENSMUSG00000028003/ENSMUSG00000051855/ENSMUSG00000027398
BP	GO:0006836	neurotransmitter transport	11/316	217/16347	0.00340188	0.194454	ENSMUSG00000057880/ENSMUSG00000023064/ENSMUSG00000055866/ENSMUSG00000023828/ENSMUSG00000035226/ENSMUSG00000020182/ENSMUSG00000027894/ENSMUSG00000027524/ENSMUSG00000024935/ENSMUSG00000049303/ENSMUSG00000021187	Abat/Sncg/Per2/Slc22a3/Rims4/Ddc/Slc6a17/Edn3/Slc1a1/Syt12/Tc2n	11	9	ENSMUSG00000057880/ENSMUSG00000023064/ENSMUSG00000023828/ENSMUSG00000035226/ENSMUSG00000027894/ENSMUSG00000027524/ENSMUSG00000024935/ENSMUSG00000049303/ENSMUSG00000021187	2	ENSMUSG00000055866/ENSMUSG00000020182
BP	GO:0022898	regulation of transmembrane transporter activity	11/316	217/16347	0.00340188	0.194454	ENSMUSG00000039639/ENSMUSG00000046480/ENSMUSG00000021730/ENSMUSG00000007122/ENSMUSG00000017737/ENSMUSG00000058975/ENSMUSG00000048070/ENSMUSG00000075224/ENSMUSG00000103476/ENSMUSG00000022602/ENSMUSG00000053930	Kcne1/Scn4b/Hcn1/Casq1/Mmp9/Kcnc1/Pirt/Lrrc55/Strit1/Arc/Shisa6	11	6	ENSMUSG00000046480/ENSMUSG00000017737/ENSMUSG00000058975/ENSMUSG00000103476/ENSMUSG00000022602/ENSMUSG00000053930	5	ENSMUSG00000039639/ENSMUSG00000021730/ENSMUSG00000007122/ENSMUSG00000048070/ENSMUSG00000075224
BP	GO:0010573	vascular endothelial growth factor production	4/316	33/16347	0.003603	0.194993	ENSMUSG00000024164/ENSMUSG00000024087/ENSMUSG00000024411/ENSMUSG00000027398	C3/Cyp1b1/Aqp4/Il1b	4	2	ENSMUSG00000024164/ENSMUSG00000024087	2	ENSMUSG00000024411/ENSMUSG00000027398
BP	GO:1901381	positive regulation of potassium ion transmembrane transport	4/316	33/16347	0.003603	0.194993	ENSMUSG00000039639/ENSMUSG00000058975/ENSMUSG00000075224/ENSMUSG00000027524	Kcne1/Kcnc1/Lrrc55/Edn3	4	2	ENSMUSG00000058975/ENSMUSG00000027524	2	ENSMUSG00000039639/ENSMUSG00000075224
BP	GO:0002526	acute inflammatory response	7/316	102/16347	0.00363995	0.194993	ENSMUSG00000024164/ENSMUSG00000061762/ENSMUSG00000021091/ENSMUSG00000022181/ENSMUSG00000031722/ENSMUSG00000057465/ENSMUSG00000027398	C3/Tac1/Serpina3n/C6/Hp/Saa2/Il1b	7	6	ENSMUSG00000024164/ENSMUSG00000061762/ENSMUSG00000021091/ENSMUSG00000022181/ENSMUSG00000031722/ENSMUSG00000057465	1	ENSMUSG00000027398
BP	GO:1904062	regulation of cation transmembrane transport	13/316	284/16347	0.00365497	0.194993	ENSMUSG00000039639/ENSMUSG00000046480/ENSMUSG00000044338/ENSMUSG00000021730/ENSMUSG00000007122/ENSMUSG00000017737/ENSMUSG00000058975/ENSMUSG00000048070/ENSMUSG00000075224/ENSMUSG00000027524/ENSMUSG00000103476/ENSMUSG00000022602/ENSMUSG00000053930	Kcne1/Scn4b/Aplnr/Hcn1/Casq1/Mmp9/Kcnc1/Pirt/Lrrc55/Edn3/Strit1/Arc/Shisa6	13	7	ENSMUSG00000046480/ENSMUSG00000017737/ENSMUSG00000058975/ENSMUSG00000027524/ENSMUSG00000103476/ENSMUSG00000022602/ENSMUSG00000053930	6	ENSMUSG00000039639/ENSMUSG00000044338/ENSMUSG00000021730/ENSMUSG00000007122/ENSMUSG00000048070/ENSMUSG00000075224
BP	GO:0046579	positive regulation of Ras protein signal transduction	5/316	54/16347	0.00381167	0.200019	ENSMUSG00000021732/ENSMUSG00000026043/ENSMUSG00000030134/ENSMUSG00000043811/ENSMUSG00000027347	Fgf10/Col3a1/Rasgef1a/Rtn4r/Rasgrp1	5	2	ENSMUSG00000021732/ENSMUSG00000030134	3	ENSMUSG00000026043/ENSMUSG00000043811/ENSMUSG00000027347
BP	GO:0006555	methionine metabolic process	3/316	17/16347	0.00397904	0.204365	ENSMUSG00000028179/ENSMUSG00000002769/ENSMUSG00000037798	Cth/Gnmt/Mat1a	3	3	ENSMUSG00000028179/ENSMUSG00000002769/ENSMUSG00000037798	0
BP	GO:0000096	sulfur amino acid metabolic process	4/316	34/16347	0.00402218	0.204365	ENSMUSG00000028179/ENSMUSG00000002769/ENSMUSG00000025991/ENSMUSG00000037798	Cth/Gnmt/Cps1/Mat1a	4	4	ENSMUSG00000028179/ENSMUSG00000002769/ENSMUSG00000025991/ENSMUSG00000037798	0
BP	GO:0070372	regulation of ERK1 and ERK2 cascade	13/316	288/16347	0.00411099	0.205614	ENSMUSG00000024164/ENSMUSG00000031778/ENSMUSG00000009185/ENSMUSG00000021732/ENSMUSG00000035783/ENSMUSG00000020676/ENSMUSG00000029053/ENSMUSG00000031530/ENSMUSG00000028001/ENSMUSG00000027398/ENSMUSG00000054204/ENSMUSG00000052504/ENSMUSG00000027347	C3/Cx3cl1/Ccl8/Fgf10/Acta2/Ccl11/Prkcz/Dusp4/Fga/Il1b/Alkal2/Epha3/Rasgrp1	13	9	ENSMUSG00000024164/ENSMUSG00000031778/ENSMUSG00000009185/ENSMUSG00000021732/ENSMUSG00000020676/ENSMUSG00000029053/ENSMUSG00000031530/ENSMUSG00000028001/ENSMUSG00000054204	4	ENSMUSG00000035783/ENSMUSG00000027398/ENSMUSG00000052504/ENSMUSG00000027347
BP	GO:0034754	cellular hormone metabolic process	6/316	79/16347	0.00424049	0.205664	ENSMUSG00000028003/ENSMUSG00000024087/ENSMUSG00000063415/ENSMUSG00000032315/ENSMUSG00000052430/ENSMUSG00000061808	Lrat/Cyp1b1/Cyp26b1/Cyp1a1/Bmpr1b/Ttr	6	4	ENSMUSG00000024087/ENSMUSG00000032315/ENSMUSG00000052430/ENSMUSG00000061808	2	ENSMUSG00000028003/ENSMUSG00000063415
BP	GO:0045582	positive regulation of T cell differentiation	6/316	79/16347	0.00424049	0.205664	ENSMUSG00000015396/ENSMUSG00000026770/ENSMUSG00000029053/ENSMUSG00000015619/ENSMUSG00000027398/ENSMUSG00000027347	Cd83/Il2ra/Prkcz/Gata3/Il1b/Rasgrp1	6	2	ENSMUSG00000029053/ENSMUSG00000015619	4	ENSMUSG00000015396/ENSMUSG00000026770/ENSMUSG00000027398/ENSMUSG00000027347
BP	GO:0051260	protein homooligomerization	14/316	324/16347	0.00435045	0.206309	ENSMUSG00000022037/ENSMUSG00000047298/ENSMUSG00000021730/ENSMUSG00000058975/ENSMUSG00000024411/ENSMUSG00000022758/ENSMUSG00000028179/ENSMUSG00000002769/ENSMUSG00000033249/ENSMUSG00000002289/ENSMUSG00000024935/ENSMUSG00000027699/ENSMUSG00000043673/ENSMUSG00000037798	Clu/Kcnv2/Hcn1/Kcnc1/Aqp4/P2rx6/Cth/Gnmt/Hsf4/Angptl4/Slc1a1/Ect2/Kcns3/Mat1a	14	11	ENSMUSG00000022037/ENSMUSG00000047298/ENSMUSG00000058975/ENSMUSG00000022758/ENSMUSG00000028179/ENSMUSG00000002769/ENSMUSG00000033249/ENSMUSG00000002289/ENSMUSG00000024935/ENSMUSG00000043673/ENSMUSG00000037798	3	ENSMUSG00000021730/ENSMUSG00000024411/ENSMUSG00000027699
BP	GO:0042743	hydrogen peroxide metabolic process	4/316	35/16347	0.00447312	0.206309	ENSMUSG00000022679/ENSMUSG00000043613/ENSMUSG00000032315/ENSMUSG00000031722	Mpv17l/Mmp3/Cyp1a1/Hp	4	4	ENSMUSG00000022679/ENSMUSG00000043613/ENSMUSG00000032315/ENSMUSG00000031722	0
BP	GO:0022600	digestive system process	6/316	80/16347	0.0045116	0.206309	ENSMUSG00000061762/ENSMUSG00000034987/ENSMUSG00000021732/ENSMUSG00000112129/ENSMUSG00000050578/ENSMUSG00000026065	Tac1/Hrh2/Fgf10/Pbld1/Mmp13/Slc9a4	6	5	ENSMUSG00000061762/ENSMUSG00000034987/ENSMUSG00000021732/ENSMUSG00000112129/ENSMUSG00000026065	1	ENSMUSG00000050578
BP	GO:1905954	positive regulation of lipid localization	6/316	80/16347	0.0045116	0.206309	ENSMUSG00000020333/ENSMUSG00000028003/ENSMUSG00000024164/ENSMUSG00000061762/ENSMUSG00000020609/ENSMUSG00000027398	Acsl6/Lrat/C3/Tac1/Apob/Il1b	6	4	ENSMUSG00000020333/ENSMUSG00000024164/ENSMUSG00000061762/ENSMUSG00000020609	2	ENSMUSG00000028003/ENSMUSG00000027398
BP	GO:0051195	negative regulation of cofactor metabolic process	3/316	18/16347	0.00470717	0.20969	ENSMUSG00000022679/ENSMUSG00000043613/ENSMUSG00000031722	Mpv17l/Mmp3/Hp	3	3	ENSMUSG00000022679/ENSMUSG00000043613/ENSMUSG00000031722	0
BP	GO:0043410	positive regulation of MAPK cascade	18/316	470/16347	0.00471655	0.20969	ENSMUSG00000019828/ENSMUSG00000024164/ENSMUSG00000031778/ENSMUSG00000009185/ENSMUSG00000027524/ENSMUSG00000021732/ENSMUSG00000035783/ENSMUSG00000020676/ENSMUSG00000029053/ENSMUSG00000031853/ENSMUSG00000052854/ENSMUSG00000028001/ENSMUSG00000027398/ENSMUSG00000054204/ENSMUSG00000048583/ENSMUSG00000052504/ENSMUSG00000036832/ENSMUSG00000027347	Grm1/C3/Cx3cl1/Ccl8/Edn3/Fgf10/Acta2/Ccl11/Prkcz/Map3k21/Nrk/Fga/Il1b/Alkal2/Igf2/Epha3/Lpar3/Rasgrp1	18	11	ENSMUSG00000019828/ENSMUSG00000024164/ENSMUSG00000031778/ENSMUSG00000009185/ENSMUSG00000027524/ENSMUSG00000021732/ENSMUSG00000020676/ENSMUSG00000029053/ENSMUSG00000031853/ENSMUSG00000028001/ENSMUSG00000054204	7	ENSMUSG00000035783/ENSMUSG00000052854/ENSMUSG00000027398/ENSMUSG00000048583/ENSMUSG00000052504/ENSMUSG00000036832/ENSMUSG00000027347
BP	GO:0051193	regulation of cofactor metabolic process	5/316	57/16347	0.0048155	0.211156	ENSMUSG00000016194/ENSMUSG00000022679/ENSMUSG00000043613/ENSMUSG00000031722/ENSMUSG00000019577	Hsd11b1/Mpv17l/Mmp3/Hp/Pdk4	5	5	ENSMUSG00000016194/ENSMUSG00000022679/ENSMUSG00000043613/ENSMUSG00000031722/ENSMUSG00000019577	0
BP	GO:0032409	regulation of transporter activity	11/316	230/16347	0.00525818	0.226147	ENSMUSG00000039639/ENSMUSG00000046480/ENSMUSG00000021730/ENSMUSG00000007122/ENSMUSG00000017737/ENSMUSG00000058975/ENSMUSG00000048070/ENSMUSG00000075224/ENSMUSG00000103476/ENSMUSG00000022602/ENSMUSG00000053930	Kcne1/Scn4b/Hcn1/Casq1/Mmp9/Kcnc1/Pirt/Lrrc55/Strit1/Arc/Shisa6	11	6	ENSMUSG00000046480/ENSMUSG00000017737/ENSMUSG00000058975/ENSMUSG00000103476/ENSMUSG00000022602/ENSMUSG00000053930	5	ENSMUSG00000039639/ENSMUSG00000021730/ENSMUSG00000007122/ENSMUSG00000048070/ENSMUSG00000075224
BP	GO:0006953	acute-phase response	4/316	37/16347	0.00547458	0.226147	ENSMUSG00000021091/ENSMUSG00000031722/ENSMUSG00000057465/ENSMUSG00000027398	Serpina3n/Hp/Saa2/Il1b	4	3	ENSMUSG00000021091/ENSMUSG00000031722/ENSMUSG00000057465	1	ENSMUSG00000027398
BP	GO:0009112	nucleobase metabolic process	4/316	37/16347	0.00547458	0.226147	ENSMUSG00000040675/ENSMUSG00000064294/ENSMUSG00000025991/ENSMUSG00000061808	Mthfd1l/Aox3/Cps1/Ttr	4	3	ENSMUSG00000064294/ENSMUSG00000025991/ENSMUSG00000061808	1	ENSMUSG00000040675
BP	GO:0030574	collagen catabolic process	3/316	19/16347	0.00551062	0.226147	ENSMUSG00000017737/ENSMUSG00000043613/ENSMUSG00000050578	Mmp9/Mmp3/Mmp13	3	2	ENSMUSG00000017737/ENSMUSG00000043613	1	ENSMUSG00000050578
BP	GO:0048245	eosinophil chemotaxis	3/316	19/16347	0.00551062	0.226147	ENSMUSG00000031778/ENSMUSG00000009185/ENSMUSG00000020676	Cx3cl1/Ccl8/Ccl11	3	3	ENSMUSG00000031778/ENSMUSG00000009185/ENSMUSG00000020676	0
BP	GO:0010817	regulation of hormone levels	17/316	441/16347	0.00558505	0.226301	ENSMUSG00000057880/ENSMUSG00000028003/ENSMUSG00000055116/ENSMUSG00000055866/ENSMUSG00000024087/ENSMUSG00000061762/ENSMUSG00000016194/ENSMUSG00000026204/ENSMUSG00000027524/ENSMUSG00000063415/ENSMUSG00000032315/ENSMUSG00000052430/ENSMUSG00000061808/ENSMUSG00000015619/ENSMUSG00000028001/ENSMUSG00000027398/ENSMUSG00000048583	Abat/Lrat/Arntl/Per2/Cyp1b1/Tac1/Hsd11b1/Ptprn/Edn3/Cyp26b1/Cyp1a1/Bmpr1b/Ttr/Gata3/Fga/Il1b/Igf2	17	12	ENSMUSG00000057880/ENSMUSG00000055116/ENSMUSG00000024087/ENSMUSG00000061762/ENSMUSG00000016194/ENSMUSG00000026204/ENSMUSG00000027524/ENSMUSG00000032315/ENSMUSG00000052430/ENSMUSG00000061808/ENSMUSG00000015619/ENSMUSG00000028001	5	ENSMUSG00000028003/ENSMUSG00000055866/ENSMUSG00000063415/ENSMUSG00000027398/ENSMUSG00000048583
BP	GO:0050673	epithelial cell proliferation	15/316	370/16347	0.00575813	0.228575	ENSMUSG00000018593/ENSMUSG00000034205/ENSMUSG00000044338/ENSMUSG00000046186/ENSMUSG00000022025/ENSMUSG00000026204/ENSMUSG00000021732/ENSMUSG00000020676/ENSMUSG00000112129/ENSMUSG00000031380/ENSMUSG00000070691/ENSMUSG00000030048/ENSMUSG00000015619/ENSMUSG00000019874/ENSMUSG00000025932	Sparc/Loxl2/Aplnr/Cd109/Cnmd/Ptprn/Fgf10/Ccl11/Pbld1/Vegfd/Runx3/Gkn3/Gata3/Fabp7/Eya1	15	9	ENSMUSG00000022025/ENSMUSG00000026204/ENSMUSG00000021732/ENSMUSG00000020676/ENSMUSG00000112129/ENSMUSG00000031380/ENSMUSG00000015619/ENSMUSG00000019874/ENSMUSG00000025932	6	ENSMUSG00000018593/ENSMUSG00000034205/ENSMUSG00000044338/ENSMUSG00000046186/ENSMUSG00000070691/ENSMUSG00000030048
BP	GO:0019748	secondary metabolic process	5/316	60/16347	0.00599397	0.228575	ENSMUSG00000024087/ENSMUSG00000016194/ENSMUSG00000032315/ENSMUSG00000028179/ENSMUSG00000051159	Cyp1b1/Hsd11b1/Cyp1a1/Cth/Cited1	5	4	ENSMUSG00000024087/ENSMUSG00000016194/ENSMUSG00000032315/ENSMUSG00000028179	1	ENSMUSG00000051159
BP	GO:0010107	potassium ion import	4/316	38/16347	0.00602715	0.228575	ENSMUSG00000062609/ENSMUSG00000058743/ENSMUSG00000017740/ENSMUSG00000044216	Kcnj15/Kcnj14/Slc12a5/Kcnj4	4	3	ENSMUSG00000058743/ENSMUSG00000017740/ENSMUSG00000044216	1	ENSMUSG00000062609
BP	GO:0002027	regulation of heart rate	6/316	85/16347	0.00606232	0.228575	ENSMUSG00000039639/ENSMUSG00000046480/ENSMUSG00000061762/ENSMUSG00000053093/ENSMUSG00000027524/ENSMUSG00000024935	Kcne1/Scn4b/Tac1/Myh7/Edn3/Slc1a1	6	5	ENSMUSG00000046480/ENSMUSG00000061762/ENSMUSG00000053093/ENSMUSG00000027524/ENSMUSG00000024935	1	ENSMUSG00000039639
BP	GO:0007586	digestion	6/316	85/16347	0.00606232	0.228575	ENSMUSG00000061762/ENSMUSG00000034987/ENSMUSG00000021732/ENSMUSG00000112129/ENSMUSG00000050578/ENSMUSG00000026065	Tac1/Hrh2/Fgf10/Pbld1/Mmp13/Slc9a4	6	5	ENSMUSG00000061762/ENSMUSG00000034987/ENSMUSG00000021732/ENSMUSG00000112129/ENSMUSG00000026065	1	ENSMUSG00000050578
BP	GO:0006959	humoral immune response	7/316	112/16347	0.00606962	0.228575	ENSMUSG00000024164/ENSMUSG00000015396/ENSMUSG00000022181/ENSMUSG00000026938/ENSMUSG00000073418/ENSMUSG00000015619/ENSMUSG00000028001	C3/Cd83/C6/Fcna/C4b/Gata3/Fga	7	6	ENSMUSG00000024164/ENSMUSG00000022181/ENSMUSG00000026938/ENSMUSG00000073418/ENSMUSG00000015619/ENSMUSG00000028001	1	ENSMUSG00000015396
BP	GO:0032352	positive regulation of hormone metabolic process	3/316	20/16347	0.00639138	0.236513	ENSMUSG00000015619/ENSMUSG00000027398/ENSMUSG00000048583	Gata3/Il1b/Igf2	3	1	ENSMUSG00000015619	2	ENSMUSG00000027398/ENSMUSG00000048583
BP	GO:0051057	positive regulation of small GTPase mediated signal transduction	5/316	61/16347	0.00642819	0.236513	ENSMUSG00000021732/ENSMUSG00000026043/ENSMUSG00000030134/ENSMUSG00000043811/ENSMUSG00000027347	Fgf10/Col3a1/Rasgef1a/Rtn4r/Rasgrp1	5	2	ENSMUSG00000021732/ENSMUSG00000030134	3	ENSMUSG00000026043/ENSMUSG00000043811/ENSMUSG00000027347
BP	GO:0070371	ERK1 and ERK2 cascade	13/316	305/16347	0.00658893	0.237361	ENSMUSG00000024164/ENSMUSG00000031778/ENSMUSG00000009185/ENSMUSG00000021732/ENSMUSG00000035783/ENSMUSG00000020676/ENSMUSG00000029053/ENSMUSG00000031530/ENSMUSG00000028001/ENSMUSG00000027398/ENSMUSG00000054204/ENSMUSG00000052504/ENSMUSG00000027347	C3/Cx3cl1/Ccl8/Fgf10/Acta2/Ccl11/Prkcz/Dusp4/Fga/Il1b/Alkal2/Epha3/Rasgrp1	13	9	ENSMUSG00000024164/ENSMUSG00000031778/ENSMUSG00000009185/ENSMUSG00000021732/ENSMUSG00000020676/ENSMUSG00000029053/ENSMUSG00000031530/ENSMUSG00000028001/ENSMUSG00000054204	4	ENSMUSG00000035783/ENSMUSG00000027398/ENSMUSG00000052504/ENSMUSG00000027347
BP	GO:0006956	complement activation	4/316	39/16347	0.00661561	0.237361	ENSMUSG00000024164/ENSMUSG00000022181/ENSMUSG00000026938/ENSMUSG00000073418	C3/C6/Fcna/C4b	4	4	ENSMUSG00000024164/ENSMUSG00000022181/ENSMUSG00000026938/ENSMUSG00000073418	0
BP	GO:0006865	amino acid transport	7/316	114/16347	0.0066737	0.237361	ENSMUSG00000057880/ENSMUSG00000023169/ENSMUSG00000022464/ENSMUSG00000055866/ENSMUSG00000027894/ENSMUSG00000024935/ENSMUSG00000027398	Abat/Slc38a1/Slc38a4/Per2/Slc6a17/Slc1a1/Il1b	7	3	ENSMUSG00000057880/ENSMUSG00000027894/ENSMUSG00000024935	4	ENSMUSG00000023169/ENSMUSG00000022464/ENSMUSG00000055866/ENSMUSG00000027398
BP	GO:0032890	regulation of organic acid transport	5/316	62/16347	0.006884	0.238101	ENSMUSG00000057880/ENSMUSG00000020333/ENSMUSG00000055866/ENSMUSG00000034987/ENSMUSG00000027398	Abat/Acsl6/Per2/Hrh2/Il1b	5	3	ENSMUSG00000057880/ENSMUSG00000020333/ENSMUSG00000034987	2	ENSMUSG00000055866/ENSMUSG00000027398
BP	GO:0007611	learning or memory	11/316	239/16347	0.00695682	0.238101	ENSMUSG00000052336/ENSMUSG00000061762/ENSMUSG00000034987/ENSMUSG00000027199/ENSMUSG00000029053/ENSMUSG00000017740/ENSMUSG00000021314/ENSMUSG00000027398/ENSMUSG00000061718/ENSMUSG00000048583/ENSMUSG00000022376	Cx3cr1/Tac1/Hrh2/Gatm/Prkcz/Slc12a5/Amph/Il1b/Ppp1r1b/Igf2/Adcy8	11	6	ENSMUSG00000061762/ENSMUSG00000034987/ENSMUSG00000029053/ENSMUSG00000017740/ENSMUSG00000021314/ENSMUSG00000022376	5	ENSMUSG00000052336/ENSMUSG00000027199/ENSMUSG00000027398/ENSMUSG00000061718/ENSMUSG00000048583
BP	GO:0042310	vasoconstriction	6/316	88/16347	0.00716104	0.238101	ENSMUSG00000055866/ENSMUSG00000031778/ENSMUSG00000034987/ENSMUSG00000027524/ENSMUSG00000035783/ENSMUSG00000028001	Per2/Cx3cl1/Hrh2/Edn3/Acta2/Fga	6	4	ENSMUSG00000031778/ENSMUSG00000034987/ENSMUSG00000027524/ENSMUSG00000028001	2	ENSMUSG00000055866/ENSMUSG00000035783
BP	GO:2001233	regulation of apoptotic signaling pathway	15/316	380/16347	0.00729375	0.238101	ENSMUSG00000022037/ENSMUSG00000052336/ENSMUSG00000027375/ENSMUSG00000031778/ENSMUSG00000024901/ENSMUSG00000017737/ENSMUSG00000021732/ENSMUSG00000022679/ENSMUSG00000028179/ENSMUSG00000052430/ENSMUSG00000070691/ENSMUSG00000028001/ENSMUSG00000025001/ENSMUSG00000027398/ENSMUSG00000025932	Clu/Cx3cr1/Mal/Cx3cl1/Peli3/Mmp9/Fgf10/Mpv17l/Cth/Bmpr1b/Runx3/Fga/Hells/Il1b/Eya1	15	11	ENSMUSG00000022037/ENSMUSG00000027375/ENSMUSG00000031778/ENSMUSG00000024901/ENSMUSG00000017737/ENSMUSG00000021732/ENSMUSG00000022679/ENSMUSG00000028179/ENSMUSG00000052430/ENSMUSG00000028001/ENSMUSG00000025932	4	ENSMUSG00000052336/ENSMUSG00000070691/ENSMUSG00000025001/ENSMUSG00000027398
BP	GO:0050806	positive regulation of synaptic transmission	9/316	176/16347	0.00733198	0.238101	ENSMUSG00000057880/ENSMUSG00000052336/ENSMUSG00000061762/ENSMUSG00000035226/ENSMUSG00000029053/ENSMUSG00000022602/ENSMUSG00000020734/ENSMUSG00000049303/ENSMUSG00000032452	Abat/Cx3cr1/Tac1/Rims4/Prkcz/Arc/Grin2c/Syt12/Clstn2	9	7	ENSMUSG00000057880/ENSMUSG00000061762/ENSMUSG00000035226/ENSMUSG00000029053/ENSMUSG00000022602/ENSMUSG00000020734/ENSMUSG00000049303	2	ENSMUSG00000052336/ENSMUSG00000032452
BP	GO:0009404	toxin metabolic process	3/316	21/16347	0.00735124	0.238101	ENSMUSG00000024087/ENSMUSG00000032315/ENSMUSG00000028179	Cyp1b1/Cyp1a1/Cth	3	3	ENSMUSG00000024087/ENSMUSG00000032315/ENSMUSG00000028179	0
BP	GO:0032891	negative regulation of organic acid transport	3/316	21/16347	0.00735124	0.238101	ENSMUSG00000057880/ENSMUSG00000034987/ENSMUSG00000027398	Abat/Hrh2/Il1b	3	2	ENSMUSG00000057880/ENSMUSG00000034987	1	ENSMUSG00000027398
BP	GO:0031016	pancreas development	5/316	63/16347	0.00736194	0.238101	ENSMUSG00000022037/ENSMUSG00000055116/ENSMUSG00000021732/ENSMUSG00000026398/ENSMUSG00000048583	Clu/Arntl/Fgf10/Nr5a2/Igf2	5	3	ENSMUSG00000022037/ENSMUSG00000055116/ENSMUSG00000021732	2	ENSMUSG00000026398/ENSMUSG00000048583
BP	GO:0022409	positive regulation of cell-cell adhesion	10/316	208/16347	0.00736393	0.238101	ENSMUSG00000015396/ENSMUSG00000031778/ENSMUSG00000026770/ENSMUSG00000022797/ENSMUSG00000029053/ENSMUSG00000015619/ENSMUSG00000028001/ENSMUSG00000027398/ENSMUSG00000048583/ENSMUSG00000027347	Cd83/Cx3cl1/Il2ra/Tfrc/Prkcz/Gata3/Fga/Il1b/Igf2/Rasgrp1	10	4	ENSMUSG00000031778/ENSMUSG00000029053/ENSMUSG00000015619/ENSMUSG00000028001	6	ENSMUSG00000015396/ENSMUSG00000026770/ENSMUSG00000022797/ENSMUSG00000027398/ENSMUSG00000048583/ENSMUSG00000027347
BP	GO:0008652	cellular amino acid biosynthetic process	5/316	64/16347	0.00786254	0.25168	ENSMUSG00000057880/ENSMUSG00000020051/ENSMUSG00000027199/ENSMUSG00000028179/ENSMUSG00000025991	Abat/Pah/Gatm/Cth/Cps1	5	4	ENSMUSG00000057880/ENSMUSG00000020051/ENSMUSG00000028179/ENSMUSG00000025991	1	ENSMUSG00000027199
BP	GO:0046942	carboxylic acid transport	11/316	245/16347	0.00830908	0.255939	ENSMUSG00000057880/ENSMUSG00000023169/ENSMUSG00000020333/ENSMUSG00000022464/ENSMUSG00000055866/ENSMUSG00000034987/ENSMUSG00000027894/ENSMUSG00000030762/ENSMUSG00000024935/ENSMUSG00000078937/ENSMUSG00000027398	Abat/Slc38a1/Acsl6/Slc38a4/Per2/Hrh2/Slc6a17/Aqp8/Slc1a1/Cpt1b/Il1b	11	7	ENSMUSG00000057880/ENSMUSG00000020333/ENSMUSG00000034987/ENSMUSG00000027894/ENSMUSG00000030762/ENSMUSG00000024935/ENSMUSG00000078937	4	ENSMUSG00000023169/ENSMUSG00000022464/ENSMUSG00000055866/ENSMUSG00000027398
BP	GO:0006144	purine nucleobase metabolic process	3/316	22/16347	0.0083918	0.255939	ENSMUSG00000040675/ENSMUSG00000064294/ENSMUSG00000061808	Mthfd1l/Aox3/Ttr	3	2	ENSMUSG00000064294/ENSMUSG00000061808	1	ENSMUSG00000040675
BP	GO:0002062	chondrocyte differentiation	6/316	91/16347	0.00839702	0.255939	ENSMUSG00000034205/ENSMUSG00000047497/ENSMUSG00000020467/ENSMUSG00000024330/ENSMUSG00000052430/ENSMUSG00000070691	Loxl2/Adamts12/Efemp1/Col11a2/Bmpr1b/Runx3	6	2	ENSMUSG00000020467/ENSMUSG00000052430	4	ENSMUSG00000034205/ENSMUSG00000047497/ENSMUSG00000024330/ENSMUSG00000070691
BP	GO:0045621	positive regulation of lymphocyte differentiation	6/316	91/16347	0.00839702	0.255939	ENSMUSG00000015396/ENSMUSG00000026770/ENSMUSG00000029053/ENSMUSG00000015619/ENSMUSG00000027398/ENSMUSG00000027347	Cd83/Il2ra/Prkcz/Gata3/Il1b/Rasgrp1	6	2	ENSMUSG00000029053/ENSMUSG00000015619	4	ENSMUSG00000015396/ENSMUSG00000026770/ENSMUSG00000027398/ENSMUSG00000027347
BP	GO:0015849	organic acid transport	11/316	246/16347	0.00855302	0.255939	ENSMUSG00000057880/ENSMUSG00000023169/ENSMUSG00000020333/ENSMUSG00000022464/ENSMUSG00000055866/ENSMUSG00000034987/ENSMUSG00000027894/ENSMUSG00000030762/ENSMUSG00000024935/ENSMUSG00000078937/ENSMUSG00000027398	Abat/Slc38a1/Acsl6/Slc38a4/Per2/Hrh2/Slc6a17/Aqp8/Slc1a1/Cpt1b/Il1b	11	7	ENSMUSG00000057880/ENSMUSG00000020333/ENSMUSG00000034987/ENSMUSG00000027894/ENSMUSG00000030762/ENSMUSG00000024935/ENSMUSG00000078937	4	ENSMUSG00000023169/ENSMUSG00000022464/ENSMUSG00000055866/ENSMUSG00000027398
BP	GO:0043268	positive regulation of potassium ion transport	4/316	42/16347	0.00860571	0.255939	ENSMUSG00000039639/ENSMUSG00000058975/ENSMUSG00000075224/ENSMUSG00000027524	Kcne1/Kcnc1/Lrrc55/Edn3	4	2	ENSMUSG00000058975/ENSMUSG00000027524	2	ENSMUSG00000039639/ENSMUSG00000075224
BP	GO:0060428	lung epithelium development	4/316	42/16347	0.00860571	0.255939	ENSMUSG00000021732/ENSMUSG00000036040/ENSMUSG00000022286/ENSMUSG00000025932	Fgf10/Adamtsl2/Grhl2/Eya1	4	3	ENSMUSG00000021732/ENSMUSG00000022286/ENSMUSG00000025932	1	ENSMUSG00000036040
BP	GO:1903522	regulation of blood circulation	10/316	213/16347	0.00863524	0.255939	ENSMUSG00000039639/ENSMUSG00000046480/ENSMUSG00000055866/ENSMUSG00000061762/ENSMUSG00000031778/ENSMUSG00000034987/ENSMUSG00000053093/ENSMUSG00000027524/ENSMUSG00000024935/ENSMUSG00000028001	Kcne1/Scn4b/Per2/Tac1/Cx3cl1/Hrh2/Myh7/Edn3/Slc1a1/Fga	10	8	ENSMUSG00000046480/ENSMUSG00000061762/ENSMUSG00000031778/ENSMUSG00000034987/ENSMUSG00000053093/ENSMUSG00000027524/ENSMUSG00000024935/ENSMUSG00000028001	2	ENSMUSG00000039639/ENSMUSG00000055866
BP	GO:0050678	regulation of epithelial cell proliferation	13/316	316/16347	0.00874279	0.256749	ENSMUSG00000018593/ENSMUSG00000044338/ENSMUSG00000046186/ENSMUSG00000022025/ENSMUSG00000026204/ENSMUSG00000021732/ENSMUSG00000020676/ENSMUSG00000112129/ENSMUSG00000031380/ENSMUSG00000070691/ENSMUSG00000030048/ENSMUSG00000015619/ENSMUSG00000025932	Sparc/Aplnr/Cd109/Cnmd/Ptprn/Fgf10/Ccl11/Pbld1/Vegfd/Runx3/Gkn3/Gata3/Eya1	13	8	ENSMUSG00000022025/ENSMUSG00000026204/ENSMUSG00000021732/ENSMUSG00000020676/ENSMUSG00000112129/ENSMUSG00000031380/ENSMUSG00000015619/ENSMUSG00000025932	5	ENSMUSG00000018593/ENSMUSG00000044338/ENSMUSG00000046186/ENSMUSG00000070691/ENSMUSG00000030048
BP	GO:0097756	negative regulation of blood vessel diameter	6/316	93/16347	0.00930165	0.267156	ENSMUSG00000055866/ENSMUSG00000031778/ENSMUSG00000034987/ENSMUSG00000027524/ENSMUSG00000035783/ENSMUSG00000028001	Per2/Cx3cl1/Hrh2/Edn3/Acta2/Fga	6	4	ENSMUSG00000031778/ENSMUSG00000034987/ENSMUSG00000027524/ENSMUSG00000028001	2	ENSMUSG00000055866/ENSMUSG00000035783
BP	GO:0097191	extrinsic apoptotic signaling pathway	10/316	216/16347	0.00947509	0.267156	ENSMUSG00000052336/ENSMUSG00000027375/ENSMUSG00000031778/ENSMUSG00000024901/ENSMUSG00000021732/ENSMUSG00000052430/ENSMUSG00000070691/ENSMUSG00000028001/ENSMUSG00000027398/ENSMUSG00000025932	Cx3cr1/Mal/Cx3cl1/Peli3/Fgf10/Bmpr1b/Runx3/Fga/Il1b/Eya1	10	7	ENSMUSG00000027375/ENSMUSG00000031778/ENSMUSG00000024901/ENSMUSG00000021732/ENSMUSG00000052430/ENSMUSG00000028001/ENSMUSG00000025932	3	ENSMUSG00000052336/ENSMUSG00000070691/ENSMUSG00000027398
BP	GO:0010575	positive regulation of vascular endothelial growth factor production	3/316	23/16347	0.00951447	0.267156	ENSMUSG00000024164/ENSMUSG00000024087/ENSMUSG00000027398	C3/Cyp1b1/Il1b	3	2	ENSMUSG00000024164/ENSMUSG00000024087	1	ENSMUSG00000027398
BP	GO:0072677	eosinophil migration	3/316	23/16347	0.00951447	0.267156	ENSMUSG00000031778/ENSMUSG00000009185/ENSMUSG00000020676	Cx3cl1/Ccl8/Ccl11	3	3	ENSMUSG00000031778/ENSMUSG00000009185/ENSMUSG00000020676	0
BP	GO:1901018	positive regulation of potassium ion transmembrane transporter activity	3/316	23/16347	0.00951447	0.267156	ENSMUSG00000039639/ENSMUSG00000058975/ENSMUSG00000075224	Kcne1/Kcnc1/Lrrc55	3	1	ENSMUSG00000058975	2	ENSMUSG00000039639/ENSMUSG00000075224
BP	GO:0072330	monocarboxylic acid biosynthetic process	10/316	217/16347	0.00976848	0.268442	ENSMUSG00000028307/ENSMUSG00000057880/ENSMUSG00000030972/ENSMUSG00000055866/ENSMUSG00000044788/ENSMUSG00000063275/ENSMUSG00000050195/ENSMUSG00000032315/ENSMUSG00000050737/ENSMUSG00000019577	Aldob/Abat/Acsm5/Per2/Fads6/Hacd1/Scd4/Cyp1a1/Ptges/Pdk4	10	7	ENSMUSG00000028307/ENSMUSG00000057880/ENSMUSG00000030972/ENSMUSG00000044788/ENSMUSG00000032315/ENSMUSG00000050737/ENSMUSG00000019577	3	ENSMUSG00000055866/ENSMUSG00000063275/ENSMUSG00000050195
BP	GO:0051588	regulation of neurotransmitter transport	6/316	94/16347	0.00977914	0.268442	ENSMUSG00000057880/ENSMUSG00000023064/ENSMUSG00000055866/ENSMUSG00000035226/ENSMUSG00000027524/ENSMUSG00000049303	Abat/Sncg/Per2/Rims4/Edn3/Syt12	6	5	ENSMUSG00000057880/ENSMUSG00000023064/ENSMUSG00000035226/ENSMUSG00000027524/ENSMUSG00000049303	1	ENSMUSG00000055866
BP	GO:0045785	positive regulation of cell adhesion	14/316	357/16347	0.00989043	0.268442	ENSMUSG00000015396/ENSMUSG00000031778/ENSMUSG00000063275/ENSMUSG00000024076/ENSMUSG00000026770/ENSMUSG00000058297/ENSMUSG00000022797/ENSMUSG00000029053/ENSMUSG00000004415/ENSMUSG00000015619/ENSMUSG00000028001/ENSMUSG00000027398/ENSMUSG00000048583/ENSMUSG00000027347	Cd83/Cx3cl1/Hacd1/Vit/Il2ra/Spock2/Tfrc/Prkcz/Col26a1/Gata3/Fga/Il1b/Igf2/Rasgrp1	14	6	ENSMUSG00000031778/ENSMUSG00000024076/ENSMUSG00000058297/ENSMUSG00000029053/ENSMUSG00000015619/ENSMUSG00000028001	8	ENSMUSG00000015396/ENSMUSG00000063275/ENSMUSG00000026770/ENSMUSG00000022797/ENSMUSG00000004415/ENSMUSG00000027398/ENSMUSG00000048583/ENSMUSG00000027347
BP	GO:0007613	memory	7/316	123/16347	0.00995777	0.268442	ENSMUSG00000052336/ENSMUSG00000061762/ENSMUSG00000034987/ENSMUSG00000029053/ENSMUSG00000027398/ENSMUSG00000048583/ENSMUSG00000022376	Cx3cr1/Tac1/Hrh2/Prkcz/Il1b/Igf2/Adcy8	7	4	ENSMUSG00000061762/ENSMUSG00000034987/ENSMUSG00000029053/ENSMUSG00000022376	3	ENSMUSG00000052336/ENSMUSG00000027398/ENSMUSG00000048583
BP	GO:0002437	inflammatory response to antigenic stimulus	4/316	44/16347	0.0101285	0.268442	ENSMUSG00000024164/ENSMUSG00000026770/ENSMUSG00000027398/ENSMUSG00000027347	C3/Il2ra/Il1b/Rasgrp1	4	1	ENSMUSG00000024164	3	ENSMUSG00000026770/ENSMUSG00000027398/ENSMUSG00000027347
BP	GO:0048247	lymphocyte chemotaxis	4/316	44/16347	0.0101285	0.268442	ENSMUSG00000021508/ENSMUSG00000031778/ENSMUSG00000009185/ENSMUSG00000020676	Cxcl14/Cx3cl1/Ccl8/Ccl11	4	4	ENSMUSG00000021508/ENSMUSG00000031778/ENSMUSG00000009185/ENSMUSG00000020676	0
BP	GO:0001501	skeletal system development	16/316	432/16347	0.0101494	0.268442	ENSMUSG00000018593/ENSMUSG00000034205/ENSMUSG00000026407/ENSMUSG00000047497/ENSMUSG00000020467/ENSMUSG00000017737/ENSMUSG00000022025/ENSMUSG00000040675/ENSMUSG00000054675/ENSMUSG00000063415/ENSMUSG00000022286/ENSMUSG00000050578/ENSMUSG00000024330/ENSMUSG00000052430/ENSMUSG00000070691/ENSMUSG00000025932	Sparc/Loxl2/Cacna1s/Adamts12/Efemp1/Mmp9/Cnmd/Mthfd1l/Tmem119/Cyp26b1/Grhl2/Mmp13/Col11a2/Bmpr1b/Runx3/Eya1	16	7	ENSMUSG00000026407/ENSMUSG00000020467/ENSMUSG00000017737/ENSMUSG00000022025/ENSMUSG00000022286/ENSMUSG00000052430/ENSMUSG00000025932	9	ENSMUSG00000018593/ENSMUSG00000034205/ENSMUSG00000047497/ENSMUSG00000040675/ENSMUSG00000054675/ENSMUSG00000063415/ENSMUSG00000050578/ENSMUSG00000024330/ENSMUSG00000070691
BP	GO:0045619	regulation of lymphocyte differentiation	8/316	154/16347	0.0102312	0.268442	ENSMUSG00000015396/ENSMUSG00000026770/ENSMUSG00000029053/ENSMUSG00000063415/ENSMUSG00000036931/ENSMUSG00000015619/ENSMUSG00000027398/ENSMUSG00000027347	Cd83/Il2ra/Prkcz/Cyp26b1/Nfkbid/Gata3/Il1b/Rasgrp1	8	2	ENSMUSG00000029053/ENSMUSG00000015619	6	ENSMUSG00000015396/ENSMUSG00000026770/ENSMUSG00000063415/ENSMUSG00000036931/ENSMUSG00000027398/ENSMUSG00000027347
BP	GO:0051186	cofactor metabolic process	16/316	434/16347	0.0105735	0.270276	ENSMUSG00000028307/ENSMUSG00000030972/ENSMUSG00000016194/ENSMUSG00000020051/ENSMUSG00000022679/ENSMUSG00000074183/ENSMUSG00000040675/ENSMUSG00000043613/ENSMUSG00000032315/ENSMUSG00000028179/ENSMUSG00000002769/ENSMUSG00000031722/ENSMUSG00000025453/ENSMUSG00000050737/ENSMUSG00000019577/ENSMUSG00000037798	Aldob/Acsm5/Hsd11b1/Pah/Mpv17l/Gsta1/Mthfd1l/Mmp3/Cyp1a1/Cth/Gnmt/Hp/Nnt/Ptges/Pdk4/Mat1a	16	15	ENSMUSG00000028307/ENSMUSG00000030972/ENSMUSG00000016194/ENSMUSG00000020051/ENSMUSG00000022679/ENSMUSG00000074183/ENSMUSG00000043613/ENSMUSG00000032315/ENSMUSG00000028179/ENSMUSG00000002769/ENSMUSG00000031722/ENSMUSG00000025453/ENSMUSG00000050737/ENSMUSG00000019577/ENSMUSG00000037798	1	ENSMUSG00000040675
BP	GO:0098742	cell-cell adhesion via plasma-membrane adhesion molecules	8/316	155/16347	0.0106128	0.270276	ENSMUSG00000000305/ENSMUSG00000031778/ENSMUSG00000053166/ENSMUSG00000037995/ENSMUSG00000023473/ENSMUSG00000032036/ENSMUSG00000032452/ENSMUSG00000045876	Cdh4/Cx3cl1/Cdh22/Igsf9/Celsr3/Kirrel3/Clstn2/Pcdhb8	8	3	ENSMUSG00000000305/ENSMUSG00000031778/ENSMUSG00000053166	5	ENSMUSG00000037995/ENSMUSG00000023473/ENSMUSG00000032036/ENSMUSG00000032452/ENSMUSG00000045876
BP	GO:0006631	fatty acid metabolic process	13/316	324/16347	0.0106307	0.270276	ENSMUSG00000020333/ENSMUSG00000030972/ENSMUSG00000024164/ENSMUSG00000055866/ENSMUSG00000024087/ENSMUSG00000044788/ENSMUSG00000063275/ENSMUSG00000050195/ENSMUSG00000032942/ENSMUSG00000030483/ENSMUSG00000078937/ENSMUSG00000050737/ENSMUSG00000019577	Acsl6/Acsm5/C3/Per2/Cyp1b1/Fads6/Hacd1/Scd4/Ucp3/Cyp2b10/Cpt1b/Ptges/Pdk4	13	10	ENSMUSG00000020333/ENSMUSG00000030972/ENSMUSG00000024164/ENSMUSG00000024087/ENSMUSG00000044788/ENSMUSG00000032942/ENSMUSG00000030483/ENSMUSG00000078937/ENSMUSG00000050737/ENSMUSG00000019577	3	ENSMUSG00000055866/ENSMUSG00000063275/ENSMUSG00000050195
BP	GO:0006720	isoprenoid metabolic process	5/316	69/16347	0.0107232	0.270276	ENSMUSG00000028003/ENSMUSG00000024087/ENSMUSG00000063415/ENSMUSG00000032315/ENSMUSG00000061808	Lrat/Cyp1b1/Cyp26b1/Cyp1a1/Ttr	5	3	ENSMUSG00000024087/ENSMUSG00000032315/ENSMUSG00000061808	2	ENSMUSG00000028003/ENSMUSG00000063415
BP	GO:0019229	regulation of vasoconstriction	5/316	69/16347	0.0107232	0.270276	ENSMUSG00000055866/ENSMUSG00000031778/ENSMUSG00000034987/ENSMUSG00000027524/ENSMUSG00000028001	Per2/Cx3cl1/Hrh2/Edn3/Fga	5	4	ENSMUSG00000031778/ENSMUSG00000034987/ENSMUSG00000027524/ENSMUSG00000028001	1	ENSMUSG00000055866
BP	GO:0099504	synaptic vesicle cycle	7/316	125/16347	0.010824	0.270686	ENSMUSG00000035566/ENSMUSG00000035226/ENSMUSG00000020182/ENSMUSG00000049303/ENSMUSG00000021314/ENSMUSG00000021187/ENSMUSG00000028488	Pcdh17/Rims4/Ddc/Syt12/Amph/Tc2n/Sh3gl2	7	5	ENSMUSG00000035226/ENSMUSG00000049303/ENSMUSG00000021314/ENSMUSG00000021187/ENSMUSG00000028488	2	ENSMUSG00000035566/ENSMUSG00000020182
BP	GO:0009410	response to xenobiotic stimulus	8/316	156/16347	0.0110049	0.273074	ENSMUSG00000057880/ENSMUSG00000024087/ENSMUSG00000078816/ENSMUSG00000074971/ENSMUSG00000063415/ENSMUSG00000032315/ENSMUSG00000030483/ENSMUSG00000061718	Abat/Cyp1b1/Prkcg/Fibin/Cyp26b1/Cyp1a1/Cyp2b10/Ppp1r1b	8	4	ENSMUSG00000057880/ENSMUSG00000024087/ENSMUSG00000032315/ENSMUSG00000030483	4	ENSMUSG00000078816/ENSMUSG00000074971/ENSMUSG00000063415/ENSMUSG00000061718
BP	GO:0030856	regulation of epithelial cell differentiation	7/316	126/16347	0.0112771	0.277677	ENSMUSG00000055116/ENSMUSG00000046186/ENSMUSG00000022286/ENSMUSG00000028681/ENSMUSG00000051159/ENSMUSG00000015619/ENSMUSG00000027398	Arntl/Cd109/Grhl2/Ptch2/Cited1/Gata3/Il1b	7	3	ENSMUSG00000055116/ENSMUSG00000022286/ENSMUSG00000015619	4	ENSMUSG00000046186/ENSMUSG00000028681/ENSMUSG00000051159/ENSMUSG00000027398
BP	GO:0061564	axon development	16/316	440/16347	0.0119302	0.286917	ENSMUSG00000000305/ENSMUSG00000042834/ENSMUSG00000075224/ENSMUSG00000046699/ENSMUSG00000049556/ENSMUSG00000023473/ENSMUSG00000036264/ENSMUSG00000026764/ENSMUSG00000052430/ENSMUSG00000034648/ENSMUSG00000028364/ENSMUSG00000070691/ENSMUSG00000015619/ENSMUSG00000043811/ENSMUSG00000052504/ENSMUSG00000036832	Cdh4/Nrep/Lrrc55/Slitrk4/Lingo1/Celsr3/Fstl4/Kif5c/Bmpr1b/Lrrn1/Tnc/Runx3/Gata3/Rtn4r/Epha3/Lpar3	16	5	ENSMUSG00000000305/ENSMUSG00000036264/ENSMUSG00000026764/ENSMUSG00000052430/ENSMUSG00000015619	11	ENSMUSG00000042834/ENSMUSG00000075224/ENSMUSG00000046699/ENSMUSG00000049556/ENSMUSG00000023473/ENSMUSG00000034648/ENSMUSG00000028364/ENSMUSG00000070691/ENSMUSG00000043811/ENSMUSG00000052504/ENSMUSG00000036832
BP	GO:0051346	negative regulation of hydrolase activity	13/316	329/16347	0.011963	0.286917	ENSMUSG00000046186/ENSMUSG00000068794/ENSMUSG00000021091/ENSMUSG00000017737/ENSMUSG00000029053/ENSMUSG00000046814/ENSMUSG00000002289/ENSMUSG00000022871/ENSMUSG00000030359/ENSMUSG00000027326/ENSMUSG00000061718/ENSMUSG00000058207/ENSMUSG00000059908	Cd109/Col28a1/Serpina3n/Mmp9/Prkcz/Gchfr/Angptl4/Fetub/Pzp/Knl1/Ppp1r1b/Serpina3k/Mug1	13	9	ENSMUSG00000021091/ENSMUSG00000017737/ENSMUSG00000029053/ENSMUSG00000046814/ENSMUSG00000002289/ENSMUSG00000022871/ENSMUSG00000030359/ENSMUSG00000058207/ENSMUSG00000059908	4	ENSMUSG00000046186/ENSMUSG00000068794/ENSMUSG00000027326/ENSMUSG00000061718
BP	GO:0015804	neutral amino acid transport	3/316	25/16347	0.0120109	0.286917	ENSMUSG00000023169/ENSMUSG00000027894/ENSMUSG00000024935	Slc38a1/Slc6a17/Slc1a1	3	2	ENSMUSG00000027894/ENSMUSG00000024935	1	ENSMUSG00000023169
BP	GO:0032673	regulation of interleukin-4 production	3/316	25/16347	0.0120109	0.286917	ENSMUSG00000015396/ENSMUSG00000029053/ENSMUSG00000015619	Cd83/Prkcz/Gata3	3	2	ENSMUSG00000029053/ENSMUSG00000015619	1	ENSMUSG00000015396
BP	GO:0000187	activation of MAPK activity	6/316	99/16347	0.0124309	0.294751	ENSMUSG00000019828/ENSMUSG00000021732/ENSMUSG00000031853/ENSMUSG00000027398/ENSMUSG00000048583/ENSMUSG00000036832	Grm1/Fgf10/Map3k21/Il1b/Igf2/Lpar3	6	3	ENSMUSG00000019828/ENSMUSG00000021732/ENSMUSG00000031853	3	ENSMUSG00000027398/ENSMUSG00000048583/ENSMUSG00000036832
BP	GO:0051216	cartilage development	8/316	160/16347	0.0126809	0.298468	ENSMUSG00000034205/ENSMUSG00000047497/ENSMUSG00000020467/ENSMUSG00000022025/ENSMUSG00000050578/ENSMUSG00000024330/ENSMUSG00000052430/ENSMUSG00000070691	Loxl2/Adamts12/Efemp1/Cnmd/Mmp13/Col11a2/Bmpr1b/Runx3	8	3	ENSMUSG00000020467/ENSMUSG00000022025/ENSMUSG00000052430	5	ENSMUSG00000034205/ENSMUSG00000047497/ENSMUSG00000050578/ENSMUSG00000024330/ENSMUSG00000070691
BP	GO:0030855	epithelial cell differentiation	17/316	482/16347	0.0128453	0.300129	ENSMUSG00000039639/ENSMUSG00000055116/ENSMUSG00000046186/ENSMUSG00000022025/ENSMUSG00000034987/ENSMUSG00000021732/ENSMUSG00000063415/ENSMUSG00000022286/ENSMUSG00000026380/ENSMUSG00000026398/ENSMUSG00000028681/ENSMUSG00000051159/ENSMUSG00000026065/ENSMUSG00000024136/ENSMUSG00000015619/ENSMUSG00000027398/ENSMUSG00000025932	Kcne1/Arntl/Cd109/Cnmd/Hrh2/Fgf10/Cyp26b1/Grhl2/Tfcp2l1/Nr5a2/Ptch2/Cited1/Slc9a4/Dnase1l2/Gata3/Il1b/Eya1	17	9	ENSMUSG00000055116/ENSMUSG00000022025/ENSMUSG00000034987/ENSMUSG00000021732/ENSMUSG00000022286/ENSMUSG00000026380/ENSMUSG00000026065/ENSMUSG00000015619/ENSMUSG00000025932	8	ENSMUSG00000039639/ENSMUSG00000046186/ENSMUSG00000063415/ENSMUSG00000026398/ENSMUSG00000028681/ENSMUSG00000051159/ENSMUSG00000024136/ENSMUSG00000027398
BP	GO:0038034	signal transduction in absence of ligand	5/316	73/16347	0.0134702	0.30847	ENSMUSG00000052336/ENSMUSG00000031778/ENSMUSG00000021732/ENSMUSG00000027398/ENSMUSG00000025932	Cx3cr1/Cx3cl1/Fgf10/Il1b/Eya1	5	3	ENSMUSG00000031778/ENSMUSG00000021732/ENSMUSG00000025932	2	ENSMUSG00000052336/ENSMUSG00000027398
BP	GO:0097192	extrinsic apoptotic signaling pathway in absence of ligand	5/316	73/16347	0.0134702	0.30847	ENSMUSG00000052336/ENSMUSG00000031778/ENSMUSG00000021732/ENSMUSG00000027398/ENSMUSG00000025932	Cx3cr1/Cx3cl1/Fgf10/Il1b/Eya1	5	3	ENSMUSG00000031778/ENSMUSG00000021732/ENSMUSG00000025932	2	ENSMUSG00000052336/ENSMUSG00000027398
BP	GO:0050680	negative regulation of epithelial cell proliferation	7/316	131/16347	0.0137507	0.30847	ENSMUSG00000018593/ENSMUSG00000046186/ENSMUSG00000022025/ENSMUSG00000112129/ENSMUSG00000070691/ENSMUSG00000030048/ENSMUSG00000015619	Sparc/Cd109/Cnmd/Pbld1/Runx3/Gkn3/Gata3	7	3	ENSMUSG00000022025/ENSMUSG00000112129/ENSMUSG00000015619	4	ENSMUSG00000018593/ENSMUSG00000046186/ENSMUSG00000070691/ENSMUSG00000030048
BP	GO:0051249	regulation of lymphocyte activation	14/316	372/16347	0.0137772	0.30847	ENSMUSG00000015396/ENSMUSG00000061762/ENSMUSG00000026770/ENSMUSG00000021732/ENSMUSG00000044206/ENSMUSG00000022797/ENSMUSG00000029053/ENSMUSG00000063415/ENSMUSG00000036931/ENSMUSG00000015619/ENSMUSG00000027398/ENSMUSG00000048583/ENSMUSG00000022876/ENSMUSG00000027347	Cd83/Tac1/Il2ra/Fgf10/Vsig4/Tfrc/Prkcz/Cyp26b1/Nfkbid/Gata3/Il1b/Igf2/Samsn1/Rasgrp1	14	5	ENSMUSG00000061762/ENSMUSG00000021732/ENSMUSG00000044206/ENSMUSG00000029053/ENSMUSG00000015619	9	ENSMUSG00000015396/ENSMUSG00000026770/ENSMUSG00000022797/ENSMUSG00000063415/ENSMUSG00000036931/ENSMUSG00000027398/ENSMUSG00000048583/ENSMUSG00000022876/ENSMUSG00000027347
BP	GO:0050890	cognition	11/316	264/16347	0.013967	0.30847	ENSMUSG00000052336/ENSMUSG00000061762/ENSMUSG00000034987/ENSMUSG00000027199/ENSMUSG00000029053/ENSMUSG00000017740/ENSMUSG00000021314/ENSMUSG00000027398/ENSMUSG00000061718/ENSMUSG00000048583/ENSMUSG00000022376	Cx3cr1/Tac1/Hrh2/Gatm/Prkcz/Slc12a5/Amph/Il1b/Ppp1r1b/Igf2/Adcy8	11	6	ENSMUSG00000061762/ENSMUSG00000034987/ENSMUSG00000029053/ENSMUSG00000017740/ENSMUSG00000021314/ENSMUSG00000022376	5	ENSMUSG00000052336/ENSMUSG00000027199/ENSMUSG00000027398/ENSMUSG00000061718/ENSMUSG00000048583
BP	GO:0002675	positive regulation of acute inflammatory response	3/316	27/16347	0.0148484	0.30847	ENSMUSG00000024164/ENSMUSG00000061762/ENSMUSG00000027398	C3/Tac1/Il1b	3	2	ENSMUSG00000024164/ENSMUSG00000061762	1	ENSMUSG00000027398
BP	GO:0034308	primary alcohol metabolic process	3/316	27/16347	0.0148484	0.30847	ENSMUSG00000028003/ENSMUSG00000024087/ENSMUSG00000061808	Lrat/Cyp1b1/Ttr	3	2	ENSMUSG00000024087/ENSMUSG00000061808	1	ENSMUSG00000028003
BP	GO:0060487	lung epithelial cell differentiation	3/316	27/16347	0.0148484	0.30847	ENSMUSG00000021732/ENSMUSG00000022286/ENSMUSG00000025932	Fgf10/Grhl2/Eya1	3	3	ENSMUSG00000021732/ENSMUSG00000022286/ENSMUSG00000025932	0
BP	GO:2000191	regulation of fatty acid transport	3/316	27/16347	0.0148484	0.30847	ENSMUSG00000020333/ENSMUSG00000034987/ENSMUSG00000027398	Acsl6/Hrh2/Il1b	3	2	ENSMUSG00000020333/ENSMUSG00000034987	1	ENSMUSG00000027398
BP	GO:0033555	multicellular organismal response to stress	5/316	75/16347	0.0150066	0.30847	ENSMUSG00000045573/ENSMUSG00000061762/ENSMUSG00000078816/ENSMUSG00000048070/ENSMUSG00000048240	Penk/Tac1/Prkcg/Pirt/Gng7	5	3	ENSMUSG00000045573/ENSMUSG00000061762/ENSMUSG00000048240	2	ENSMUSG00000078816/ENSMUSG00000048070
BP	GO:0050870	positive regulation of T cell activation	8/316	165/16347	0.0150305	0.30847	ENSMUSG00000015396/ENSMUSG00000026770/ENSMUSG00000022797/ENSMUSG00000029053/ENSMUSG00000015619/ENSMUSG00000027398/ENSMUSG00000048583/ENSMUSG00000027347	Cd83/Il2ra/Tfrc/Prkcz/Gata3/Il1b/Igf2/Rasgrp1	8	2	ENSMUSG00000029053/ENSMUSG00000015619	6	ENSMUSG00000015396/ENSMUSG00000026770/ENSMUSG00000022797/ENSMUSG00000027398/ENSMUSG00000048583/ENSMUSG00000027347
BP	GO:0002756	MyD88-independent toll-like receptor signaling pathway	2/316	10/16347	0.0151296	0.30847	ENSMUSG00000025498/ENSMUSG00000044162	Irf7/Tnip3	2	1	ENSMUSG00000044162	1	ENSMUSG00000025498
BP	GO:0006000	fructose metabolic process	2/316	10/16347	0.0151296	0.30847	ENSMUSG00000028307/ENSMUSG00000025271	Aldob/Pfkfb1	2	2	ENSMUSG00000028307/ENSMUSG00000025271	0
BP	GO:0015740	C4-dicarboxylate transport	2/316	10/16347	0.0151296	0.30847	ENSMUSG00000057880/ENSMUSG00000024935	Abat/Slc1a1	2	2	ENSMUSG00000057880/ENSMUSG00000024935	0
BP	GO:0032604	granulocyte macrophage colony-stimulating factor production	2/316	10/16347	0.0151296	0.30847	ENSMUSG00000027398/ENSMUSG00000027347	Il1b/Rasgrp1	2	0		2	ENSMUSG00000027398/ENSMUSG00000027347
BP	GO:0032645	regulation of granulocyte macrophage colony-stimulating factor production	2/316	10/16347	0.0151296	0.30847	ENSMUSG00000027398/ENSMUSG00000027347	Il1b/Rasgrp1	2	0		2	ENSMUSG00000027398/ENSMUSG00000027347
BP	GO:0046549	retinal cone cell development	2/316	10/16347	0.0151296	0.30847	ENSMUSG00000021730/ENSMUSG00000026114	Hcn1/Cnga3	2	1	ENSMUSG00000026114	1	ENSMUSG00000021730
BP	GO:0050665	hydrogen peroxide biosynthetic process	2/316	10/16347	0.0151296	0.30847	ENSMUSG00000022679/ENSMUSG00000032315	Mpv17l/Cyp1a1	2	2	ENSMUSG00000022679/ENSMUSG00000032315	0
BP	GO:0051547	regulation of keratinocyte migration	2/316	10/16347	0.0151296	0.30847	ENSMUSG00000017737/ENSMUSG00000021732	Mmp9/Fgf10	2	2	ENSMUSG00000017737/ENSMUSG00000021732	0
BP	GO:0060872	semicircular canal development	2/316	10/16347	0.0151296	0.30847	ENSMUSG00000021732/ENSMUSG00000025932	Fgf10/Eya1	2	2	ENSMUSG00000021732/ENSMUSG00000025932	0
BP	GO:0051251	positive regulation of lymphocyte activation	10/316	233/16347	0.0154678	0.313371	ENSMUSG00000015396/ENSMUSG00000061762/ENSMUSG00000026770/ENSMUSG00000021732/ENSMUSG00000022797/ENSMUSG00000029053/ENSMUSG00000015619/ENSMUSG00000027398/ENSMUSG00000048583/ENSMUSG00000027347	Cd83/Tac1/Il2ra/Fgf10/Tfrc/Prkcz/Gata3/Il1b/Igf2/Rasgrp1	10	4	ENSMUSG00000061762/ENSMUSG00000021732/ENSMUSG00000029053/ENSMUSG00000015619	6	ENSMUSG00000015396/ENSMUSG00000026770/ENSMUSG00000022797/ENSMUSG00000027398/ENSMUSG00000048583/ENSMUSG00000027347
BP	GO:0022407	regulation of cell-cell adhesion	13/316	341/16347	0.0156878	0.314244	ENSMUSG00000057880/ENSMUSG00000015396/ENSMUSG00000031778/ENSMUSG00000026770/ENSMUSG00000044206/ENSMUSG00000022797/ENSMUSG00000029053/ENSMUSG00000036931/ENSMUSG00000015619/ENSMUSG00000028001/ENSMUSG00000027398/ENSMUSG00000048583/ENSMUSG00000027347	Abat/Cd83/Cx3cl1/Il2ra/Vsig4/Tfrc/Prkcz/Nfkbid/Gata3/Fga/Il1b/Igf2/Rasgrp1	13	6	ENSMUSG00000057880/ENSMUSG00000031778/ENSMUSG00000044206/ENSMUSG00000029053/ENSMUSG00000015619/ENSMUSG00000028001	7	ENSMUSG00000015396/ENSMUSG00000026770/ENSMUSG00000022797/ENSMUSG00000036931/ENSMUSG00000027398/ENSMUSG00000048583/ENSMUSG00000027347
BP	GO:0015800	acidic amino acid transport	4/316	50/16347	0.0157073	0.314244	ENSMUSG00000057880/ENSMUSG00000055866/ENSMUSG00000024935/ENSMUSG00000027398	Abat/Per2/Slc1a1/Il1b	4	2	ENSMUSG00000057880/ENSMUSG00000024935	2	ENSMUSG00000055866/ENSMUSG00000027398
BP	GO:0050863	regulation of T cell activation	11/316	270/16347	0.0162515	0.316183	ENSMUSG00000015396/ENSMUSG00000026770/ENSMUSG00000044206/ENSMUSG00000022797/ENSMUSG00000029053/ENSMUSG00000063415/ENSMUSG00000036931/ENSMUSG00000015619/ENSMUSG00000027398/ENSMUSG00000048583/ENSMUSG00000027347	Cd83/Il2ra/Vsig4/Tfrc/Prkcz/Cyp26b1/Nfkbid/Gata3/Il1b/Igf2/Rasgrp1	11	3	ENSMUSG00000044206/ENSMUSG00000029053/ENSMUSG00000015619	8	ENSMUSG00000015396/ENSMUSG00000026770/ENSMUSG00000022797/ENSMUSG00000063415/ENSMUSG00000036931/ENSMUSG00000027398/ENSMUSG00000048583/ENSMUSG00000027347
BP	GO:0001774	microglial cell activation	3/316	28/16347	0.0163969	0.316183	ENSMUSG00000022037/ENSMUSG00000052336/ENSMUSG00000031778	Clu/Cx3cr1/Cx3cl1	3	2	ENSMUSG00000022037/ENSMUSG00000031778	1	ENSMUSG00000052336
BP	GO:0006775	fat-soluble vitamin metabolic process	3/316	28/16347	0.0163969	0.316183	ENSMUSG00000028003/ENSMUSG00000063415/ENSMUSG00000027398	Lrat/Cyp26b1/Il1b	3	0		3	ENSMUSG00000028003/ENSMUSG00000063415/ENSMUSG00000027398
BP	GO:0033081	regulation of T cell differentiation in thymus	3/316	28/16347	0.0163969	0.316183	ENSMUSG00000036931/ENSMUSG00000027398/ENSMUSG00000027347	Nfkbid/Il1b/Rasgrp1	3	0		3	ENSMUSG00000036931/ENSMUSG00000027398/ENSMUSG00000027347
BP	GO:0060479	lung cell differentiation	3/316	28/16347	0.0163969	0.316183	ENSMUSG00000021732/ENSMUSG00000022286/ENSMUSG00000025932	Fgf10/Grhl2/Eya1	3	3	ENSMUSG00000021732/ENSMUSG00000022286/ENSMUSG00000025932	0
BP	GO:0070528	protein kinase C signaling	3/316	28/16347	0.0163969	0.316183	ENSMUSG00000074971/ENSMUSG00000030683/ENSMUSG00000029053	Fibin/Sez6l2/Prkcz	3	1	ENSMUSG00000029053	2	ENSMUSG00000074971/ENSMUSG00000030683
BP	GO:0006790	sulfur compound metabolic process	10/316	236/16347	0.0167661	0.31703	ENSMUSG00000030972/ENSMUSG00000058297/ENSMUSG00000044499/ENSMUSG00000074183/ENSMUSG00000028179/ENSMUSG00000002769/ENSMUSG00000025991/ENSMUSG00000050737/ENSMUSG00000019577/ENSMUSG00000037798	Acsm5/Spock2/Hs3st5/Gsta1/Cth/Gnmt/Cps1/Ptges/Pdk4/Mat1a	10	10	ENSMUSG00000030972/ENSMUSG00000058297/ENSMUSG00000044499/ENSMUSG00000074183/ENSMUSG00000028179/ENSMUSG00000002769/ENSMUSG00000025991/ENSMUSG00000050737/ENSMUSG00000019577/ENSMUSG00000037798	0
BP	GO:0072577	endothelial cell apoptotic process	4/316	51/16347	0.0167915	0.31703	ENSMUSG00000079465/ENSMUSG00000002289/ENSMUSG00000015619/ENSMUSG00000028001	Col4a3/Angptl4/Gata3/Fga	4	3	ENSMUSG00000002289/ENSMUSG00000015619/ENSMUSG00000028001	1	ENSMUSG00000079465
BP	GO:0048167	regulation of synaptic plasticity	9/316	202/16347	0.0169412	0.31703	ENSMUSG00000052336/ENSMUSG00000017737/ENSMUSG00000034987/ENSMUSG00000035226/ENSMUSG00000029053/ENSMUSG00000022602/ENSMUSG00000053930/ENSMUSG00000020734/ENSMUSG00000049303	Cx3cr1/Mmp9/Hrh2/Rims4/Prkcz/Arc/Shisa6/Grin2c/Syt12	9	8	ENSMUSG00000017737/ENSMUSG00000034987/ENSMUSG00000035226/ENSMUSG00000029053/ENSMUSG00000022602/ENSMUSG00000053930/ENSMUSG00000020734/ENSMUSG00000049303	1	ENSMUSG00000052336
BP	GO:0042391	regulation of membrane potential	14/316	383/16347	0.0173099	0.31703	ENSMUSG00000039639/ENSMUSG00000057880/ENSMUSG00000046480/ENSMUSG00000026407/ENSMUSG00000021730/ENSMUSG00000061762/ENSMUSG00000031778/ENSMUSG00000035226/ENSMUSG00000026114/ENSMUSG00000029053/ENSMUSG00000041482/ENSMUSG00000000197/ENSMUSG00000020734/ENSMUSG00000050511	Kcne1/Abat/Scn4b/Cacna1s/Hcn1/Tac1/Cx3cl1/Rims4/Cnga3/Prkcz/Piezo2/Nalcn/Grin2c/Oprd1	14	10	ENSMUSG00000057880/ENSMUSG00000046480/ENSMUSG00000026407/ENSMUSG00000061762/ENSMUSG00000031778/ENSMUSG00000035226/ENSMUSG00000026114/ENSMUSG00000029053/ENSMUSG00000000197/ENSMUSG00000020734	4	ENSMUSG00000039639/ENSMUSG00000021730/ENSMUSG00000041482/ENSMUSG00000050511
BP	GO:0015837	amine transport	5/316	78/16347	0.0175241	0.31703	ENSMUSG00000057880/ENSMUSG00000023064/ENSMUSG00000055866/ENSMUSG00000020182/ENSMUSG00000027398	Abat/Sncg/Per2/Ddc/Il1b	5	2	ENSMUSG00000057880/ENSMUSG00000023064	3	ENSMUSG00000055866/ENSMUSG00000020182/ENSMUSG00000027398
BP	GO:0032663	regulation of interleukin-2 production	4/316	52/16347	0.0179215	0.31703	ENSMUSG00000015396/ENSMUSG00000044206/ENSMUSG00000015619/ENSMUSG00000027398	Cd83/Vsig4/Gata3/Il1b	4	2	ENSMUSG00000044206/ENSMUSG00000015619	2	ENSMUSG00000015396/ENSMUSG00000027398
BP	GO:0043434	response to peptide hormone	11/316	274/16347	0.0179232	0.31703	ENSMUSG00000028307/ENSMUSG00000021091/ENSMUSG00000027199/ENSMUSG00000029053/ENSMUSG00000047182/ENSMUSG00000025127/ENSMUSG00000051159/ENSMUSG00000027398/ENSMUSG00000019577/ENSMUSG00000048583/ENSMUSG00000058207	Aldob/Serpina3n/Gatm/Prkcz/Irs3/Gcgr/Cited1/Il1b/Pdk4/Igf2/Serpina3k	11	6	ENSMUSG00000028307/ENSMUSG00000021091/ENSMUSG00000029053/ENSMUSG00000047182/ENSMUSG00000019577/ENSMUSG00000058207	5	ENSMUSG00000027199/ENSMUSG00000025127/ENSMUSG00000051159/ENSMUSG00000027398/ENSMUSG00000048583
BP	GO:0002064	epithelial cell development	9/316	204/16347	0.0179444	0.31703	ENSMUSG00000039639/ENSMUSG00000055116/ENSMUSG00000022025/ENSMUSG00000034987/ENSMUSG00000022286/ENSMUSG00000026380/ENSMUSG00000026065/ENSMUSG00000024136/ENSMUSG00000027398	Kcne1/Arntl/Cnmd/Hrh2/Grhl2/Tfcp2l1/Slc9a4/Dnase1l2/Il1b	9	6	ENSMUSG00000055116/ENSMUSG00000022025/ENSMUSG00000034987/ENSMUSG00000022286/ENSMUSG00000026380/ENSMUSG00000026065	3	ENSMUSG00000039639/ENSMUSG00000024136/ENSMUSG00000027398
BP	GO:0030947	regulation of vascular endothelial growth factor receptor signaling pathway	3/316	29/16347	0.0180325	0.31703	ENSMUSG00000022025/ENSMUSG00000021732/ENSMUSG00000031380	Cnmd/Fgf10/Vegfd	3	3	ENSMUSG00000022025/ENSMUSG00000021732/ENSMUSG00000031380	0
BP	GO:0009991	response to extracellular stimulus	12/316	311/16347	0.0182294	0.31703	ENSMUSG00000078816/ENSMUSG00000017737/ENSMUSG00000050195/ENSMUSG00000023828/ENSMUSG00000027199/ENSMUSG00000022797/ENSMUSG00000022758/ENSMUSG00000002289/ENSMUSG00000025127/ENSMUSG00000027398/ENSMUSG00000019577/ENSMUSG00000048583	Prkcg/Mmp9/Scd4/Slc22a3/Gatm/Tfrc/P2rx6/Angptl4/Gcgr/Il1b/Pdk4/Igf2	12	5	ENSMUSG00000017737/ENSMUSG00000023828/ENSMUSG00000022758/ENSMUSG00000002289/ENSMUSG00000019577	7	ENSMUSG00000078816/ENSMUSG00000050195/ENSMUSG00000027199/ENSMUSG00000022797/ENSMUSG00000025127/ENSMUSG00000027398/ENSMUSG00000048583
BP	GO:0032754	positive regulation of interleukin-5 production	2/316	11/16347	0.0182579	0.31703	ENSMUSG00000029053/ENSMUSG00000015619	Prkcz/Gata3	2	2	ENSMUSG00000029053/ENSMUSG00000015619	0
BP	GO:0034116	positive regulation of heterotypic cell-cell adhesion	2/316	11/16347	0.0182579	0.31703	ENSMUSG00000028001/ENSMUSG00000027398	Fga/Il1b	2	1	ENSMUSG00000028001	1	ENSMUSG00000027398
BP	GO:0038063	collagen-activated tyrosine kinase receptor signaling pathway	2/316	11/16347	0.0182579	0.31703	ENSMUSG00000031274/ENSMUSG00000079465	Col4a5/Col4a3	2	0		2	ENSMUSG00000031274/ENSMUSG00000079465
BP	GO:0042670	retinal cone cell differentiation	2/316	11/16347	0.0182579	0.31703	ENSMUSG00000021730/ENSMUSG00000026114	Hcn1/Cnga3	2	1	ENSMUSG00000026114	1	ENSMUSG00000021730
BP	GO:0046541	saliva secretion	2/316	11/16347	0.0182579	0.31703	ENSMUSG00000061762/ENSMUSG00000021732	Tac1/Fgf10	2	2	ENSMUSG00000061762/ENSMUSG00000021732	0
BP	GO:0090185	negative regulation of kidney development	2/316	11/16347	0.0182579	0.31703	ENSMUSG00000051159/ENSMUSG00000015619	Cited1/Gata3	2	1	ENSMUSG00000015619	1	ENSMUSG00000051159
BP	GO:0042303	molting cycle	6/316	108/16347	0.0184096	0.31703	ENSMUSG00000055116/ENSMUSG00000046186/ENSMUSG00000021732/ENSMUSG00000028681/ENSMUSG00000070691/ENSMUSG00000024136	Arntl/Cd109/Fgf10/Ptch2/Runx3/Dnase1l2	6	2	ENSMUSG00000055116/ENSMUSG00000021732	4	ENSMUSG00000046186/ENSMUSG00000028681/ENSMUSG00000070691/ENSMUSG00000024136
BP	GO:0042633	hair cycle	6/316	108/16347	0.0184096	0.31703	ENSMUSG00000055116/ENSMUSG00000046186/ENSMUSG00000021732/ENSMUSG00000028681/ENSMUSG00000070691/ENSMUSG00000024136	Arntl/Cd109/Fgf10/Ptch2/Runx3/Dnase1l2	6	2	ENSMUSG00000055116/ENSMUSG00000021732	4	ENSMUSG00000046186/ENSMUSG00000028681/ENSMUSG00000070691/ENSMUSG00000024136
BP	GO:0030593	neutrophil chemotaxis	5/316	79/16347	0.0184216	0.31703	ENSMUSG00000031778/ENSMUSG00000009185/ENSMUSG00000027524/ENSMUSG00000020676/ENSMUSG00000027398	Cx3cl1/Ccl8/Edn3/Ccl11/Il1b	5	4	ENSMUSG00000031778/ENSMUSG00000009185/ENSMUSG00000027524/ENSMUSG00000020676	1	ENSMUSG00000027398
BP	GO:0072676	lymphocyte migration	5/316	79/16347	0.0184216	0.31703	ENSMUSG00000021508/ENSMUSG00000031778/ENSMUSG00000009185/ENSMUSG00000020676/ENSMUSG00000015619	Cxcl14/Cx3cl1/Ccl8/Ccl11/Gata3	5	5	ENSMUSG00000021508/ENSMUSG00000031778/ENSMUSG00000009185/ENSMUSG00000020676/ENSMUSG00000015619	0
BP	GO:0002673	regulation of acute inflammatory response	4/316	53/16347	0.0190977	0.323584	ENSMUSG00000024164/ENSMUSG00000061762/ENSMUSG00000022181/ENSMUSG00000027398	C3/Tac1/C6/Il1b	4	3	ENSMUSG00000024164/ENSMUSG00000061762/ENSMUSG00000022181	1	ENSMUSG00000027398
BP	GO:0043406	positive regulation of MAP kinase activity	9/316	207/16347	0.0195294	0.323584	ENSMUSG00000019828/ENSMUSG00000027524/ENSMUSG00000021732/ENSMUSG00000031853/ENSMUSG00000052854/ENSMUSG00000027398/ENSMUSG00000048583/ENSMUSG00000036832/ENSMUSG00000027347	Grm1/Edn3/Fgf10/Map3k21/Nrk/Il1b/Igf2/Lpar3/Rasgrp1	9	4	ENSMUSG00000019828/ENSMUSG00000027524/ENSMUSG00000021732/ENSMUSG00000031853	5	ENSMUSG00000052854/ENSMUSG00000027398/ENSMUSG00000048583/ENSMUSG00000036832/ENSMUSG00000027347
BP	GO:0048265	response to pain	3/316	30/16347	0.0197555	0.323584	ENSMUSG00000061762/ENSMUSG00000078816/ENSMUSG00000048070	Tac1/Prkcg/Pirt	3	1	ENSMUSG00000061762	2	ENSMUSG00000078816/ENSMUSG00000048070
BP	GO:1903792	negative regulation of anion transport	3/316	30/16347	0.0197555	0.323584	ENSMUSG00000057880/ENSMUSG00000034987/ENSMUSG00000027398	Abat/Hrh2/Il1b	3	2	ENSMUSG00000057880/ENSMUSG00000034987	1	ENSMUSG00000027398
BP	GO:2000352	negative regulation of endothelial cell apoptotic process	3/316	30/16347	0.0197555	0.323584	ENSMUSG00000002289/ENSMUSG00000015619/ENSMUSG00000028001	Angptl4/Gata3/Fga	3	3	ENSMUSG00000002289/ENSMUSG00000015619/ENSMUSG00000028001	0
BP	GO:0035296	regulation of tube diameter	7/316	141/16347	0.0198232	0.323584	ENSMUSG00000055866/ENSMUSG00000031778/ENSMUSG00000034987/ENSMUSG00000027524/ENSMUSG00000035783/ENSMUSG00000025991/ENSMUSG00000028001	Per2/Cx3cl1/Hrh2/Edn3/Acta2/Cps1/Fga	7	5	ENSMUSG00000031778/ENSMUSG00000034987/ENSMUSG00000027524/ENSMUSG00000025991/ENSMUSG00000028001	2	ENSMUSG00000055866/ENSMUSG00000035783
BP	GO:0097746	regulation of blood vessel diameter	7/316	141/16347	0.0198232	0.323584	ENSMUSG00000055866/ENSMUSG00000031778/ENSMUSG00000034987/ENSMUSG00000027524/ENSMUSG00000035783/ENSMUSG00000025991/ENSMUSG00000028001	Per2/Cx3cl1/Hrh2/Edn3/Acta2/Cps1/Fga	7	5	ENSMUSG00000031778/ENSMUSG00000034987/ENSMUSG00000027524/ENSMUSG00000025991/ENSMUSG00000028001	2	ENSMUSG00000055866/ENSMUSG00000035783
BP	GO:1903039	positive regulation of leukocyte cell-cell adhesion	8/316	174/16347	0.0200317	0.323584	ENSMUSG00000015396/ENSMUSG00000026770/ENSMUSG00000022797/ENSMUSG00000029053/ENSMUSG00000015619/ENSMUSG00000027398/ENSMUSG00000048583/ENSMUSG00000027347	Cd83/Il2ra/Tfrc/Prkcz/Gata3/Il1b/Igf2/Rasgrp1	8	2	ENSMUSG00000029053/ENSMUSG00000015619	6	ENSMUSG00000015396/ENSMUSG00000026770/ENSMUSG00000022797/ENSMUSG00000027398/ENSMUSG00000048583/ENSMUSG00000027347
BP	GO:0006304	DNA modification	5/316	81/16347	0.0203064	0.323584	ENSMUSG00000024087/ENSMUSG00000041912/ENSMUSG00000022286/ENSMUSG00000015619/ENSMUSG00000025001	Cyp1b1/Tdrkh/Grhl2/Gata3/Hells	5	4	ENSMUSG00000024087/ENSMUSG00000041912/ENSMUSG00000022286/ENSMUSG00000015619	1	ENSMUSG00000025001
BP	GO:0070555	response to interleukin-1	5/316	81/16347	0.0203064	0.323584	ENSMUSG00000047497/ENSMUSG00000031778/ENSMUSG00000009185/ENSMUSG00000020676/ENSMUSG00000051159	Adamts12/Cx3cl1/Ccl8/Ccl11/Cited1	5	3	ENSMUSG00000031778/ENSMUSG00000009185/ENSMUSG00000020676	2	ENSMUSG00000047497/ENSMUSG00000051159
BP	GO:0007179	transforming growth factor beta receptor signaling pathway	7/316	142/16347	0.0205189	0.323584	ENSMUSG00000046186/ENSMUSG00000042834/ENSMUSG00000026043/ENSMUSG00000036040/ENSMUSG00000112129/ENSMUSG00000052430/ENSMUSG00000051159	Cd109/Nrep/Col3a1/Adamtsl2/Pbld1/Bmpr1b/Cited1	7	2	ENSMUSG00000112129/ENSMUSG00000052430	5	ENSMUSG00000046186/ENSMUSG00000042834/ENSMUSG00000026043/ENSMUSG00000036040/ENSMUSG00000051159
BP	GO:0008202	steroid metabolic process	10/316	245/16347	0.0211458	0.323584	ENSMUSG00000024087/ENSMUSG00000016194/ENSMUSG00000063415/ENSMUSG00000032315/ENSMUSG00000030483/ENSMUSG00000026398/ENSMUSG00000052430/ENSMUSG00000020609/ENSMUSG00000027398/ENSMUSG00000048583	Cyp1b1/Hsd11b1/Cyp26b1/Cyp1a1/Cyp2b10/Nr5a2/Bmpr1b/Apob/Il1b/Igf2	10	6	ENSMUSG00000024087/ENSMUSG00000016194/ENSMUSG00000032315/ENSMUSG00000030483/ENSMUSG00000052430/ENSMUSG00000020609	4	ENSMUSG00000063415/ENSMUSG00000026398/ENSMUSG00000027398/ENSMUSG00000048583
BP	GO:0007159	leukocyte cell-cell adhesion	11/316	281/16347	0.0211523	0.323584	ENSMUSG00000015396/ENSMUSG00000026770/ENSMUSG00000044206/ENSMUSG00000022797/ENSMUSG00000029053/ENSMUSG00000036931/ENSMUSG00000015619/ENSMUSG00000027398/ENSMUSG00000048583/ENSMUSG00000030000/ENSMUSG00000027347	Cd83/Il2ra/Vsig4/Tfrc/Prkcz/Nfkbid/Gata3/Il1b/Igf2/Add2/Rasgrp1	11	3	ENSMUSG00000044206/ENSMUSG00000029053/ENSMUSG00000015619	8	ENSMUSG00000015396/ENSMUSG00000026770/ENSMUSG00000022797/ENSMUSG00000036931/ENSMUSG00000027398/ENSMUSG00000048583/ENSMUSG00000030000/ENSMUSG00000027347
BP	GO:0099565	chemical synaptic transmission, postsynaptic	5/316	82/16347	0.0212944	0.323584	ENSMUSG00000057880/ENSMUSG00000019828/ENSMUSG00000031778/ENSMUSG00000029053/ENSMUSG00000020734	Abat/Grm1/Cx3cl1/Prkcz/Grin2c	5	5	ENSMUSG00000057880/ENSMUSG00000019828/ENSMUSG00000031778/ENSMUSG00000029053/ENSMUSG00000020734	0
BP	GO:1903825	organic acid transmembrane transport	5/316	82/16347	0.0212944	0.323584	ENSMUSG00000023169/ENSMUSG00000020333/ENSMUSG00000022464/ENSMUSG00000055866/ENSMUSG00000024935	Slc38a1/Acsl6/Slc38a4/Per2/Slc1a1	5	2	ENSMUSG00000020333/ENSMUSG00000024935	3	ENSMUSG00000023169/ENSMUSG00000022464/ENSMUSG00000055866
BP	GO:1905039	carboxylic acid transmembrane transport	5/316	82/16347	0.0212944	0.323584	ENSMUSG00000023169/ENSMUSG00000020333/ENSMUSG00000022464/ENSMUSG00000055866/ENSMUSG00000024935	Slc38a1/Acsl6/Slc38a4/Per2/Slc1a1	5	2	ENSMUSG00000020333/ENSMUSG00000024935	3	ENSMUSG00000023169/ENSMUSG00000022464/ENSMUSG00000055866
BP	GO:0001504	neurotransmitter uptake	3/316	31/16347	0.0215662	0.323584	ENSMUSG00000055866/ENSMUSG00000023828/ENSMUSG00000024935	Per2/Slc22a3/Slc1a1	3	2	ENSMUSG00000023828/ENSMUSG00000024935	1	ENSMUSG00000055866
BP	GO:0001709	cell fate determination	3/316	31/16347	0.0215662	0.323584	ENSMUSG00000063415/ENSMUSG00000028681/ENSMUSG00000015619	Cyp26b1/Ptch2/Gata3	3	1	ENSMUSG00000015619	2	ENSMUSG00000063415/ENSMUSG00000028681
BP	GO:0006730	one-carbon metabolic process	3/316	31/16347	0.0215662	0.323584	ENSMUSG00000040675/ENSMUSG00000002769/ENSMUSG00000037798	Mthfd1l/Gnmt/Mat1a	3	2	ENSMUSG00000002769/ENSMUSG00000037798	1	ENSMUSG00000040675
BP	GO:0002070	epithelial cell maturation	2/316	12/16347	0.0216329	0.323584	ENSMUSG00000039639/ENSMUSG00000026380	Kcne1/Tfcp2l1	2	1	ENSMUSG00000026380	1	ENSMUSG00000039639
BP	GO:0002551	mast cell chemotaxis	2/316	12/16347	0.0216329	0.323584	ENSMUSG00000020676/ENSMUSG00000031380	Ccl11/Vegfd	2	2	ENSMUSG00000020676/ENSMUSG00000031380	0
BP	GO:0031652	positive regulation of heat generation	2/316	12/16347	0.0216329	0.323584	ENSMUSG00000057880/ENSMUSG00000027398	Abat/Il1b	2	1	ENSMUSG00000057880	1	ENSMUSG00000027398
BP	GO:0035745	T-helper 2 cell cytokine production	2/316	12/16347	0.0216329	0.323584	ENSMUSG00000029053/ENSMUSG00000015619	Prkcz/Gata3	2	2	ENSMUSG00000029053/ENSMUSG00000015619	0
BP	GO:0046500	S-adenosylmethionine metabolic process	2/316	12/16347	0.0216329	0.323584	ENSMUSG00000002769/ENSMUSG00000037798	Gnmt/Mat1a	2	2	ENSMUSG00000002769/ENSMUSG00000037798	0
BP	GO:0051546	keratinocyte migration	2/316	12/16347	0.0216329	0.323584	ENSMUSG00000017737/ENSMUSG00000021732	Mmp9/Fgf10	2	2	ENSMUSG00000017737/ENSMUSG00000021732	0
BP	GO:0070341	fat cell proliferation	2/316	12/16347	0.0216329	0.323584	ENSMUSG00000055866/ENSMUSG00000021732	Per2/Fgf10	2	1	ENSMUSG00000021732	1	ENSMUSG00000055866
BP	GO:0070344	regulation of fat cell proliferation	2/316	12/16347	0.0216329	0.323584	ENSMUSG00000055866/ENSMUSG00000021732	Per2/Fgf10	2	1	ENSMUSG00000021732	1	ENSMUSG00000055866
BP	GO:0098712	L-glutamate import across plasma membrane	2/316	12/16347	0.0216329	0.323584	ENSMUSG00000055866/ENSMUSG00000024935	Per2/Slc1a1	2	1	ENSMUSG00000024935	1	ENSMUSG00000055866
BP	GO:0071559	response to transforming growth factor beta	8/316	177/16347	0.0219347	0.326572	ENSMUSG00000046186/ENSMUSG00000042834/ENSMUSG00000026043/ENSMUSG00000036040/ENSMUSG00000112129/ENSMUSG00000052430/ENSMUSG00000070691/ENSMUSG00000051159	Cd109/Nrep/Col3a1/Adamtsl2/Pbld1/Bmpr1b/Runx3/Cited1	8	2	ENSMUSG00000112129/ENSMUSG00000052430	6	ENSMUSG00000046186/ENSMUSG00000042834/ENSMUSG00000026043/ENSMUSG00000036040/ENSMUSG00000070691/ENSMUSG00000051159
BP	GO:0051899	membrane depolarization	5/316	83/16347	0.0223132	0.330669	ENSMUSG00000046480/ENSMUSG00000026407/ENSMUSG00000021730/ENSMUSG00000029053/ENSMUSG00000000197	Scn4b/Cacna1s/Hcn1/Prkcz/Nalcn	5	4	ENSMUSG00000046480/ENSMUSG00000026407/ENSMUSG00000029053/ENSMUSG00000000197	1	ENSMUSG00000021730
BP	GO:0003333	amino acid transmembrane transport	4/316	56/16347	0.0229081	0.337921	ENSMUSG00000023169/ENSMUSG00000022464/ENSMUSG00000055866/ENSMUSG00000024935	Slc38a1/Slc38a4/Per2/Slc1a1	4	1	ENSMUSG00000024935	3	ENSMUSG00000023169/ENSMUSG00000022464/ENSMUSG00000055866
BP	GO:0030335	positive regulation of cell migration	16/316	476/16347	0.0231707	0.338805	ENSMUSG00000018593/ENSMUSG00000021508/ENSMUSG00000024087/ENSMUSG00000061762/ENSMUSG00000031778/ENSMUSG00000017737/ENSMUSG00000027524/ENSMUSG00000021732/ENSMUSG00000035783/ENSMUSG00000020676/ENSMUSG00000043613/ENSMUSG00000031380/ENSMUSG00000015619/ENSMUSG00000028001/ENSMUSG00000027398/ENSMUSG00000026064	Sparc/Cxcl14/Cyp1b1/Tac1/Cx3cl1/Mmp9/Edn3/Fgf10/Acta2/Ccl11/Mmp3/Vegfd/Gata3/Fga/Il1b/Ptp4a1	16	13	ENSMUSG00000021508/ENSMUSG00000024087/ENSMUSG00000061762/ENSMUSG00000031778/ENSMUSG00000017737/ENSMUSG00000027524/ENSMUSG00000021732/ENSMUSG00000020676/ENSMUSG00000043613/ENSMUSG00000031380/ENSMUSG00000015619/ENSMUSG00000028001/ENSMUSG00000026064	3	ENSMUSG00000018593/ENSMUSG00000035783/ENSMUSG00000027398
BP	GO:0050900	leukocyte migration	11/316	285/16347	0.0231797	0.338805	ENSMUSG00000021508/ENSMUSG00000052336/ENSMUSG00000031778/ENSMUSG00000009185/ENSMUSG00000017737/ENSMUSG00000027524/ENSMUSG00000020676/ENSMUSG00000031380/ENSMUSG00000015619/ENSMUSG00000027398/ENSMUSG00000030000	Cxcl14/Cx3cr1/Cx3cl1/Ccl8/Mmp9/Edn3/Ccl11/Vegfd/Gata3/Il1b/Add2	11	8	ENSMUSG00000021508/ENSMUSG00000031778/ENSMUSG00000009185/ENSMUSG00000017737/ENSMUSG00000027524/ENSMUSG00000020676/ENSMUSG00000031380/ENSMUSG00000015619	3	ENSMUSG00000052336/ENSMUSG00000027398/ENSMUSG00000030000
BP	GO:0002690	positive regulation of leukocyte chemotaxis	5/316	84/16347	0.0233631	0.339867	ENSMUSG00000021508/ENSMUSG00000031778/ENSMUSG00000027524/ENSMUSG00000031380/ENSMUSG00000027398	Cxcl14/Cx3cl1/Edn3/Vegfd/Il1b	5	4	ENSMUSG00000021508/ENSMUSG00000031778/ENSMUSG00000027524/ENSMUSG00000031380	1	ENSMUSG00000027398
BP	GO:0032633	interleukin-4 production	3/316	32/16347	0.0234647	0.339867	ENSMUSG00000015396/ENSMUSG00000029053/ENSMUSG00000015619	Cd83/Prkcz/Gata3	3	2	ENSMUSG00000029053/ENSMUSG00000015619	1	ENSMUSG00000015396
BP	GO:0009636	response to toxic substance	11/316	286/16347	0.0237081	0.341845	ENSMUSG00000057880/ENSMUSG00000024087/ENSMUSG00000020182/ENSMUSG00000003477/ENSMUSG00000032315/ENSMUSG00000031722/ENSMUSG00000025991/ENSMUSG00000027699/ENSMUSG00000061718/ENSMUSG00000048583/ENSMUSG00000050511	Abat/Cyp1b1/Ddc/Inmt/Cyp1a1/Hp/Cps1/Ect2/Ppp1r1b/Igf2/Oprd1	11	6	ENSMUSG00000057880/ENSMUSG00000024087/ENSMUSG00000003477/ENSMUSG00000032315/ENSMUSG00000031722/ENSMUSG00000025991	5	ENSMUSG00000020182/ENSMUSG00000027699/ENSMUSG00000061718/ENSMUSG00000048583/ENSMUSG00000050511
BP	GO:1903037	regulation of leukocyte cell-cell adhesion	10/316	250/16347	0.023912	0.342398	ENSMUSG00000015396/ENSMUSG00000026770/ENSMUSG00000044206/ENSMUSG00000022797/ENSMUSG00000029053/ENSMUSG00000036931/ENSMUSG00000015619/ENSMUSG00000027398/ENSMUSG00000048583/ENSMUSG00000027347	Cd83/Il2ra/Vsig4/Tfrc/Prkcz/Nfkbid/Gata3/Il1b/Igf2/Rasgrp1	10	3	ENSMUSG00000044206/ENSMUSG00000029053/ENSMUSG00000015619	7	ENSMUSG00000015396/ENSMUSG00000026770/ENSMUSG00000022797/ENSMUSG00000036931/ENSMUSG00000027398/ENSMUSG00000048583/ENSMUSG00000027347
BP	GO:0042446	hormone biosynthetic process	4/316	57/16347	0.0242736	0.342398	ENSMUSG00000016194/ENSMUSG00000052430/ENSMUSG00000027398/ENSMUSG00000048583	Hsd11b1/Bmpr1b/Il1b/Igf2	4	2	ENSMUSG00000016194/ENSMUSG00000052430	2	ENSMUSG00000027398/ENSMUSG00000048583
BP	GO:0046928	regulation of neurotransmitter secretion	4/316	57/16347	0.0242736	0.342398	ENSMUSG00000023064/ENSMUSG00000035226/ENSMUSG00000027524/ENSMUSG00000049303	Sncg/Rims4/Edn3/Syt12	4	4	ENSMUSG00000023064/ENSMUSG00000035226/ENSMUSG00000027524/ENSMUSG00000049303	0
BP	GO:0030595	leukocyte chemotaxis	8/316	181/16347	0.0246664	0.342398	ENSMUSG00000021508/ENSMUSG00000052336/ENSMUSG00000031778/ENSMUSG00000009185/ENSMUSG00000027524/ENSMUSG00000020676/ENSMUSG00000031380/ENSMUSG00000027398	Cxcl14/Cx3cr1/Cx3cl1/Ccl8/Edn3/Ccl11/Vegfd/Il1b	8	6	ENSMUSG00000021508/ENSMUSG00000031778/ENSMUSG00000009185/ENSMUSG00000027524/ENSMUSG00000020676/ENSMUSG00000031380	2	ENSMUSG00000052336/ENSMUSG00000027398
BP	GO:0006935	chemotaxis	16/316	480/16347	0.024796	0.342398	ENSMUSG00000000305/ENSMUSG00000021508/ENSMUSG00000052336/ENSMUSG00000031778/ENSMUSG00000009185/ENSMUSG00000027524/ENSMUSG00000021732/ENSMUSG00000020676/ENSMUSG00000023473/ENSMUSG00000026764/ENSMUSG00000052430/ENSMUSG00000031380/ENSMUSG00000057465/ENSMUSG00000070691/ENSMUSG00000015619/ENSMUSG00000027398	Cdh4/Cxcl14/Cx3cr1/Cx3cl1/Ccl8/Edn3/Fgf10/Ccl11/Celsr3/Kif5c/Bmpr1b/Vegfd/Saa2/Runx3/Gata3/Il1b	16	12	ENSMUSG00000000305/ENSMUSG00000021508/ENSMUSG00000031778/ENSMUSG00000009185/ENSMUSG00000027524/ENSMUSG00000021732/ENSMUSG00000020676/ENSMUSG00000026764/ENSMUSG00000052430/ENSMUSG00000031380/ENSMUSG00000057465/ENSMUSG00000015619	4	ENSMUSG00000052336/ENSMUSG00000023473/ENSMUSG00000070691/ENSMUSG00000027398
BP	GO:0002726	positive regulation of T cell cytokine production	2/316	13/16347	0.0252439	0.342398	ENSMUSG00000029053/ENSMUSG00000015619	Prkcz/Gata3	2	2	ENSMUSG00000029053/ENSMUSG00000015619	0
BP	GO:0002922	positive regulation of humoral immune response	2/316	13/16347	0.0252439	0.342398	ENSMUSG00000024164/ENSMUSG00000022181	C3/C6	2	2	ENSMUSG00000024164/ENSMUSG00000022181	0
BP	GO:0030449	regulation of complement activation	2/316	13/16347	0.0252439	0.342398	ENSMUSG00000024164/ENSMUSG00000022181	C3/C6	2	2	ENSMUSG00000024164/ENSMUSG00000022181	0
BP	GO:0032736	positive regulation of interleukin-13 production	2/316	13/16347	0.0252439	0.342398	ENSMUSG00000029053/ENSMUSG00000015619	Prkcz/Gata3	2	2	ENSMUSG00000029053/ENSMUSG00000015619	0
BP	GO:0033089	positive regulation of T cell differentiation in thymus	2/316	13/16347	0.0252439	0.342398	ENSMUSG00000027398/ENSMUSG00000027347	Il1b/Rasgrp1	2	0		2	ENSMUSG00000027398/ENSMUSG00000027347
BP	GO:0038065	collagen-activated signaling pathway	2/316	13/16347	0.0252439	0.342398	ENSMUSG00000031274/ENSMUSG00000079465	Col4a5/Col4a3	2	0		2	ENSMUSG00000031274/ENSMUSG00000079465
BP	GO:0046628	positive regulation of insulin receptor signaling pathway	2/316	13/16347	0.0252439	0.342398	ENSMUSG00000029053/ENSMUSG00000048583	Prkcz/Igf2	2	1	ENSMUSG00000029053	1	ENSMUSG00000048583
BP	GO:0051956	negative regulation of amino acid transport	2/316	13/16347	0.0252439	0.342398	ENSMUSG00000057880/ENSMUSG00000027398	Abat/Il1b	2	1	ENSMUSG00000057880	1	ENSMUSG00000027398
BP	GO:0097531	mast cell migration	2/316	13/16347	0.0252439	0.342398	ENSMUSG00000020676/ENSMUSG00000031380	Ccl11/Vegfd	2	2	ENSMUSG00000020676/ENSMUSG00000031380	0
BP	GO:1901021	positive regulation of calcium ion transmembrane transporter activity	3/316	33/16347	0.0254509	0.343748	ENSMUSG00000039639/ENSMUSG00000007122/ENSMUSG00000103476	Kcne1/Casq1/Strit1	3	1	ENSMUSG00000103476	2	ENSMUSG00000039639/ENSMUSG00000007122
BP	GO:0042330	taxis	16/316	482/16347	0.0256401	0.344039	ENSMUSG00000000305/ENSMUSG00000021508/ENSMUSG00000052336/ENSMUSG00000031778/ENSMUSG00000009185/ENSMUSG00000027524/ENSMUSG00000021732/ENSMUSG00000020676/ENSMUSG00000023473/ENSMUSG00000026764/ENSMUSG00000052430/ENSMUSG00000031380/ENSMUSG00000057465/ENSMUSG00000070691/ENSMUSG00000015619/ENSMUSG00000027398	Cdh4/Cxcl14/Cx3cr1/Cx3cl1/Ccl8/Edn3/Fgf10/Ccl11/Celsr3/Kif5c/Bmpr1b/Vegfd/Saa2/Runx3/Gata3/Il1b	16	12	ENSMUSG00000000305/ENSMUSG00000021508/ENSMUSG00000031778/ENSMUSG00000009185/ENSMUSG00000027524/ENSMUSG00000021732/ENSMUSG00000020676/ENSMUSG00000026764/ENSMUSG00000052430/ENSMUSG00000031380/ENSMUSG00000057465/ENSMUSG00000015619	4	ENSMUSG00000052336/ENSMUSG00000023473/ENSMUSG00000070691/ENSMUSG00000027398
BP	GO:0006805	xenobiotic metabolic process	4/316	58/16347	0.0256874	0.344039	ENSMUSG00000024087/ENSMUSG00000063415/ENSMUSG00000032315/ENSMUSG00000030483	Cyp1b1/Cyp26b1/Cyp1a1/Cyp2b10	4	3	ENSMUSG00000024087/ENSMUSG00000032315/ENSMUSG00000030483	1	ENSMUSG00000063415
BP	GO:0050867	positive regulation of cell activation	11/316	290/16347	0.0259097	0.34557	ENSMUSG00000015396/ENSMUSG00000061762/ENSMUSG00000026770/ENSMUSG00000021732/ENSMUSG00000035783/ENSMUSG00000022797/ENSMUSG00000029053/ENSMUSG00000015619/ENSMUSG00000027398/ENSMUSG00000048583/ENSMUSG00000027347	Cd83/Tac1/Il2ra/Fgf10/Acta2/Tfrc/Prkcz/Gata3/Il1b/Igf2/Rasgrp1	11	4	ENSMUSG00000061762/ENSMUSG00000021732/ENSMUSG00000029053/ENSMUSG00000015619	7	ENSMUSG00000015396/ENSMUSG00000026770/ENSMUSG00000035783/ENSMUSG00000022797/ENSMUSG00000027398/ENSMUSG00000048583/ENSMUSG00000027347
BP	GO:0006633	fatty acid biosynthetic process	6/316	117/16347	0.0261087	0.34678	ENSMUSG00000030972/ENSMUSG00000044788/ENSMUSG00000063275/ENSMUSG00000050195/ENSMUSG00000050737/ENSMUSG00000019577	Acsm5/Fads6/Hacd1/Scd4/Ptges/Pdk4	6	4	ENSMUSG00000030972/ENSMUSG00000044788/ENSMUSG00000050737/ENSMUSG00000019577	2	ENSMUSG00000063275/ENSMUSG00000050195
BP	GO:0046683	response to organophosphorus	5/316	87/16347	0.0267023	0.352706	ENSMUSG00000021730/ENSMUSG00000026114/ENSMUSG00000022758/ENSMUSG00000051159/ENSMUSG00000027398	Hcn1/Cnga3/P2rx6/Cited1/Il1b	5	2	ENSMUSG00000026114/ENSMUSG00000022758	3	ENSMUSG00000021730/ENSMUSG00000051159/ENSMUSG00000027398
BP	GO:0008610	lipid biosynthetic process	16/316	486/16347	0.0273929	0.352706	ENSMUSG00000029330/ENSMUSG00000020333/ENSMUSG00000030972/ENSMUSG00000024164/ENSMUSG00000044788/ENSMUSG00000063275/ENSMUSG00000050195/ENSMUSG00000016194/ENSMUSG00000032315/ENSMUSG00000052430/ENSMUSG00000020609/ENSMUSG00000075256/ENSMUSG00000027398/ENSMUSG00000050737/ENSMUSG00000019577/ENSMUSG00000048583	Cds1/Acsl6/Acsm5/C3/Fads6/Hacd1/Scd4/Hsd11b1/Cyp1a1/Bmpr1b/Apob/Cerkl/Il1b/Ptges/Pdk4/Igf2	16	12	ENSMUSG00000029330/ENSMUSG00000020333/ENSMUSG00000030972/ENSMUSG00000024164/ENSMUSG00000044788/ENSMUSG00000016194/ENSMUSG00000032315/ENSMUSG00000052430/ENSMUSG00000020609/ENSMUSG00000075256/ENSMUSG00000050737/ENSMUSG00000019577	4	ENSMUSG00000063275/ENSMUSG00000050195/ENSMUSG00000027398/ENSMUSG00000048583
BP	GO:0003009	skeletal muscle contraction	3/316	34/16347	0.0275246	0.352706	ENSMUSG00000007122/ENSMUSG00000053093/ENSMUSG00000103476	Casq1/Myh7/Strit1	3	2	ENSMUSG00000053093/ENSMUSG00000103476	1	ENSMUSG00000007122
BP	GO:0007616	long-term memory	3/316	34/16347	0.0275246	0.352706	ENSMUSG00000061762/ENSMUSG00000029053/ENSMUSG00000022376	Tac1/Prkcz/Adcy8	3	3	ENSMUSG00000061762/ENSMUSG00000029053/ENSMUSG00000022376	0
BP	GO:0015872	dopamine transport	3/316	34/16347	0.0275246	0.352706	ENSMUSG00000057880/ENSMUSG00000023064/ENSMUSG00000023828	Abat/Sncg/Slc22a3	3	3	ENSMUSG00000057880/ENSMUSG00000023064/ENSMUSG00000023828	0
BP	GO:0048791	calcium ion-regulated exocytosis of neurotransmitter	3/316	34/16347	0.0275246	0.352706	ENSMUSG00000035226/ENSMUSG00000049303/ENSMUSG00000021187	Rims4/Syt12/Tc2n	3	3	ENSMUSG00000035226/ENSMUSG00000049303/ENSMUSG00000021187	0
BP	GO:0015696	ammonium transport	5/316	88/16347	0.0278795	0.352706	ENSMUSG00000057880/ENSMUSG00000023064/ENSMUSG00000028825/ENSMUSG00000023828/ENSMUSG00000017740	Abat/Sncg/Rhd/Slc22a3/Slc12a5	5	5	ENSMUSG00000057880/ENSMUSG00000023064/ENSMUSG00000028825/ENSMUSG00000023828/ENSMUSG00000017740	0
BP	GO:2000147	positive regulation of cell motility	16/316	488/16347	0.0283022	0.352706	ENSMUSG00000018593/ENSMUSG00000021508/ENSMUSG00000024087/ENSMUSG00000061762/ENSMUSG00000031778/ENSMUSG00000017737/ENSMUSG00000027524/ENSMUSG00000021732/ENSMUSG00000035783/ENSMUSG00000020676/ENSMUSG00000043613/ENSMUSG00000031380/ENSMUSG00000015619/ENSMUSG00000028001/ENSMUSG00000027398/ENSMUSG00000026064	Sparc/Cxcl14/Cyp1b1/Tac1/Cx3cl1/Mmp9/Edn3/Fgf10/Acta2/Ccl11/Mmp3/Vegfd/Gata3/Fga/Il1b/Ptp4a1	16	13	ENSMUSG00000021508/ENSMUSG00000024087/ENSMUSG00000061762/ENSMUSG00000031778/ENSMUSG00000017737/ENSMUSG00000027524/ENSMUSG00000021732/ENSMUSG00000020676/ENSMUSG00000043613/ENSMUSG00000031380/ENSMUSG00000015619/ENSMUSG00000028001/ENSMUSG00000026064	3	ENSMUSG00000018593/ENSMUSG00000035783/ENSMUSG00000027398
BP	GO:0015893	drug transport	7/316	152/16347	0.0284308	0.352706	ENSMUSG00000057880/ENSMUSG00000023064/ENSMUSG00000055866/ENSMUSG00000023828/ENSMUSG00000027894/ENSMUSG00000024411/ENSMUSG00000024935	Abat/Sncg/Per2/Slc22a3/Slc6a17/Aqp4/Slc1a1	7	5	ENSMUSG00000057880/ENSMUSG00000023064/ENSMUSG00000023828/ENSMUSG00000027894/ENSMUSG00000024935	2	ENSMUSG00000055866/ENSMUSG00000024411
BP	GO:0050880	regulation of blood vessel size	7/316	152/16347	0.0284308	0.352706	ENSMUSG00000055866/ENSMUSG00000031778/ENSMUSG00000034987/ENSMUSG00000027524/ENSMUSG00000035783/ENSMUSG00000025991/ENSMUSG00000028001	Per2/Cx3cl1/Hrh2/Edn3/Acta2/Cps1/Fga	7	5	ENSMUSG00000031778/ENSMUSG00000034987/ENSMUSG00000027524/ENSMUSG00000025991/ENSMUSG00000028001	2	ENSMUSG00000055866/ENSMUSG00000035783
BP	GO:0032370	positive regulation of lipid transport	4/316	60/16347	0.0286608	0.352706	ENSMUSG00000020333/ENSMUSG00000028003/ENSMUSG00000061762/ENSMUSG00000027398	Acsl6/Lrat/Tac1/Il1b	4	2	ENSMUSG00000020333/ENSMUSG00000061762	2	ENSMUSG00000028003/ENSMUSG00000027398
BP	GO:0032623	interleukin-2 production	4/316	60/16347	0.0286608	0.352706	ENSMUSG00000015396/ENSMUSG00000044206/ENSMUSG00000015619/ENSMUSG00000027398	Cd83/Vsig4/Gata3/Il1b	4	2	ENSMUSG00000044206/ENSMUSG00000015619	2	ENSMUSG00000015396/ENSMUSG00000027398
BP	GO:0050865	regulation of cell activation	16/316	489/16347	0.0287652	0.352706	ENSMUSG00000057880/ENSMUSG00000015396/ENSMUSG00000061762/ENSMUSG00000026770/ENSMUSG00000021732/ENSMUSG00000035783/ENSMUSG00000044206/ENSMUSG00000022797/ENSMUSG00000029053/ENSMUSG00000063415/ENSMUSG00000036931/ENSMUSG00000015619/ENSMUSG00000027398/ENSMUSG00000048583/ENSMUSG00000022876/ENSMUSG00000027347	Abat/Cd83/Tac1/Il2ra/Fgf10/Acta2/Vsig4/Tfrc/Prkcz/Cyp26b1/Nfkbid/Gata3/Il1b/Igf2/Samsn1/Rasgrp1	16	6	ENSMUSG00000057880/ENSMUSG00000061762/ENSMUSG00000021732/ENSMUSG00000044206/ENSMUSG00000029053/ENSMUSG00000015619	10	ENSMUSG00000015396/ENSMUSG00000026770/ENSMUSG00000035783/ENSMUSG00000022797/ENSMUSG00000063415/ENSMUSG00000036931/ENSMUSG00000027398/ENSMUSG00000048583/ENSMUSG00000022876/ENSMUSG00000027347
BP	GO:0002830	positive regulation of type 2 immune response	2/316	14/16347	0.0290807	0.352706	ENSMUSG00000029053/ENSMUSG00000015619	Prkcz/Gata3	2	2	ENSMUSG00000029053/ENSMUSG00000015619	0
BP	GO:0006833	water transport	2/316	14/16347	0.0290807	0.352706	ENSMUSG00000024411/ENSMUSG00000030762	Aqp4/Aqp8	2	1	ENSMUSG00000030762	1	ENSMUSG00000024411
BP	GO:0017000	antibiotic biosynthetic process	2/316	14/16347	0.0290807	0.352706	ENSMUSG00000022679/ENSMUSG00000032315	Mpv17l/Cyp1a1	2	2	ENSMUSG00000022679/ENSMUSG00000032315	0
BP	GO:0031650	regulation of heat generation	2/316	14/16347	0.0290807	0.352706	ENSMUSG00000057880/ENSMUSG00000027398	Abat/Il1b	2	1	ENSMUSG00000057880	1	ENSMUSG00000027398
BP	GO:0050667	homocysteine metabolic process	2/316	14/16347	0.0290807	0.352706	ENSMUSG00000028179/ENSMUSG00000025991	Cth/Cps1	2	2	ENSMUSG00000028179/ENSMUSG00000025991	0
BP	GO:0051938	L-glutamate import	2/316	14/16347	0.0290807	0.352706	ENSMUSG00000055866/ENSMUSG00000024935	Per2/Slc1a1	2	1	ENSMUSG00000024935	1	ENSMUSG00000055866
BP	GO:2000257	regulation of protein activation cascade	2/316	14/16347	0.0290807	0.352706	ENSMUSG00000024164/ENSMUSG00000022181	C3/C6	2	2	ENSMUSG00000024164/ENSMUSG00000022181	0
BP	GO:2000696	regulation of epithelial cell differentiation involved in kidney development	2/316	14/16347	0.0290807	0.352706	ENSMUSG00000051159/ENSMUSG00000015619	Cited1/Gata3	2	1	ENSMUSG00000015619	1	ENSMUSG00000051159
BP	GO:0002708	positive regulation of lymphocyte mediated immunity	5/316	89/16347	0.0290891	0.352706	ENSMUSG00000024164/ENSMUSG00000022797/ENSMUSG00000029053/ENSMUSG00000015619/ENSMUSG00000027347	C3/Tfrc/Prkcz/Gata3/Rasgrp1	5	3	ENSMUSG00000024164/ENSMUSG00000029053/ENSMUSG00000015619	2	ENSMUSG00000022797/ENSMUSG00000027347
BP	GO:0042136	neurotransmitter biosynthetic process	5/316	89/16347	0.0290891	0.352706	ENSMUSG00000057880/ENSMUSG00000022037/ENSMUSG00000024087/ENSMUSG00000020182/ENSMUSG00000027398	Abat/Clu/Cyp1b1/Ddc/Il1b	5	3	ENSMUSG00000057880/ENSMUSG00000022037/ENSMUSG00000024087	2	ENSMUSG00000020182/ENSMUSG00000027398
BP	GO:0035150	regulation of tube size	7/316	153/16347	0.0293211	0.354177	ENSMUSG00000055866/ENSMUSG00000031778/ENSMUSG00000034987/ENSMUSG00000027524/ENSMUSG00000035783/ENSMUSG00000025991/ENSMUSG00000028001	Per2/Cx3cl1/Hrh2/Edn3/Acta2/Cps1/Fga	7	5	ENSMUSG00000031778/ENSMUSG00000034987/ENSMUSG00000027524/ENSMUSG00000025991/ENSMUSG00000028001	2	ENSMUSG00000055866/ENSMUSG00000035783
BP	GO:0061900	glial cell activation	3/316	35/16347	0.0296857	0.357233	ENSMUSG00000022037/ENSMUSG00000052336/ENSMUSG00000031778	Clu/Cx3cr1/Cx3cl1	3	2	ENSMUSG00000022037/ENSMUSG00000031778	1	ENSMUSG00000052336
BP	GO:1901607	alpha-amino acid biosynthetic process	4/316	61/16347	0.0302209	0.362312	ENSMUSG00000020051/ENSMUSG00000027199/ENSMUSG00000028179/ENSMUSG00000025991	Pah/Gatm/Cth/Cps1	4	3	ENSMUSG00000020051/ENSMUSG00000028179/ENSMUSG00000025991	1	ENSMUSG00000027199
BP	GO:0090288	negative regulation of cellular response to growth factor stimulus	6/316	122/16347	0.0311928	0.372568	ENSMUSG00000047497/ENSMUSG00000046186/ENSMUSG00000022025/ENSMUSG00000036040/ENSMUSG00000112129/ENSMUSG00000015619	Adamts12/Cd109/Cnmd/Adamtsl2/Pbld1/Gata3	6	3	ENSMUSG00000022025/ENSMUSG00000112129/ENSMUSG00000015619	3	ENSMUSG00000047497/ENSMUSG00000046186/ENSMUSG00000036040
BP	GO:0010466	negative regulation of peptidase activity	8/316	190/16347	0.0316657	0.37439	ENSMUSG00000046186/ENSMUSG00000068794/ENSMUSG00000021091/ENSMUSG00000017737/ENSMUSG00000022871/ENSMUSG00000030359/ENSMUSG00000058207/ENSMUSG00000059908	Cd109/Col28a1/Serpina3n/Mmp9/Fetub/Pzp/Serpina3k/Mug1	8	6	ENSMUSG00000021091/ENSMUSG00000017737/ENSMUSG00000022871/ENSMUSG00000030359/ENSMUSG00000058207/ENSMUSG00000059908	2	ENSMUSG00000046186/ENSMUSG00000068794
BP	GO:0032459	regulation of protein oligomerization	3/316	36/16347	0.0319338	0.37439	ENSMUSG00000022037/ENSMUSG00000043613/ENSMUSG00000050511	Clu/Mmp3/Oprd1	3	2	ENSMUSG00000022037/ENSMUSG00000043613	1	ENSMUSG00000050511
BP	GO:0032781	positive regulation of ATPase activity	3/316	36/16347	0.0319338	0.37439	ENSMUSG00000028307/ENSMUSG00000021732/ENSMUSG00000103476	Aldob/Fgf10/Strit1	3	3	ENSMUSG00000028307/ENSMUSG00000021732/ENSMUSG00000103476	0
BP	GO:0043370	regulation of CD4-positive, alpha-beta T cell differentiation	3/316	36/16347	0.0319338	0.37439	ENSMUSG00000015396/ENSMUSG00000029053/ENSMUSG00000015619	Cd83/Prkcz/Gata3	3	2	ENSMUSG00000029053/ENSMUSG00000015619	1	ENSMUSG00000015396
BP	GO:0051955	regulation of amino acid transport	3/316	36/16347	0.0319338	0.37439	ENSMUSG00000057880/ENSMUSG00000055866/ENSMUSG00000027398	Abat/Per2/Il1b	3	1	ENSMUSG00000057880	2	ENSMUSG00000055866/ENSMUSG00000027398
BP	GO:0050671	positive regulation of lymphocyte proliferation	6/316	123/16347	0.0322818	0.37439	ENSMUSG00000061762/ENSMUSG00000026770/ENSMUSG00000021732/ENSMUSG00000022797/ENSMUSG00000027398/ENSMUSG00000048583	Tac1/Il2ra/Fgf10/Tfrc/Il1b/Igf2	6	2	ENSMUSG00000061762/ENSMUSG00000021732	4	ENSMUSG00000026770/ENSMUSG00000022797/ENSMUSG00000027398/ENSMUSG00000048583
BP	GO:0032147	activation of protein kinase activity	9/316	227/16347	0.032772	0.37439	ENSMUSG00000019828/ENSMUSG00000021732/ENSMUSG00000029053/ENSMUSG00000031853/ENSMUSG00000052854/ENSMUSG00000027699/ENSMUSG00000027398/ENSMUSG00000048583/ENSMUSG00000036832	Grm1/Fgf10/Prkcz/Map3k21/Nrk/Ect2/Il1b/Igf2/Lpar3	9	4	ENSMUSG00000019828/ENSMUSG00000021732/ENSMUSG00000029053/ENSMUSG00000031853	5	ENSMUSG00000052854/ENSMUSG00000027699/ENSMUSG00000027398/ENSMUSG00000048583/ENSMUSG00000036832
BP	GO:0001696	gastric acid secretion	2/316	15/16347	0.0331332	0.37439	ENSMUSG00000034987/ENSMUSG00000026065	Hrh2/Slc9a4	2	2	ENSMUSG00000034987/ENSMUSG00000026065	0
BP	GO:0008210	estrogen metabolic process	2/316	15/16347	0.0331332	0.37439	ENSMUSG00000024087/ENSMUSG00000052430	Cyp1b1/Bmpr1b	2	2	ENSMUSG00000024087/ENSMUSG00000052430	0
BP	GO:0032460	negative regulation of protein oligomerization	2/316	15/16347	0.0331332	0.37439	ENSMUSG00000022037/ENSMUSG00000050511	Clu/Oprd1	2	1	ENSMUSG00000022037	1	ENSMUSG00000050511
BP	GO:0046112	nucleobase biosynthetic process	2/316	15/16347	0.0331332	0.37439	ENSMUSG00000040675/ENSMUSG00000025991	Mthfd1l/Cps1	2	1	ENSMUSG00000025991	1	ENSMUSG00000040675
BP	GO:0050930	induction of positive chemotaxis	2/316	15/16347	0.0331332	0.37439	ENSMUSG00000021732/ENSMUSG00000031380	Fgf10/Vegfd	2	2	ENSMUSG00000021732/ENSMUSG00000031380	0
BP	GO:0060080	inhibitory postsynaptic potential	2/316	15/16347	0.0331332	0.37439	ENSMUSG00000057880/ENSMUSG00000031778	Abat/Cx3cl1	2	2	ENSMUSG00000057880/ENSMUSG00000031778	0
BP	GO:0060081	membrane hyperpolarization	2/316	15/16347	0.0331332	0.37439	ENSMUSG00000021730/ENSMUSG00000029053	Hcn1/Prkcz	2	1	ENSMUSG00000029053	1	ENSMUSG00000021730
BP	GO:0060231	mesenchymal to epithelial transition	2/316	15/16347	0.0331332	0.37439	ENSMUSG00000051159/ENSMUSG00000015619	Cited1/Gata3	2	1	ENSMUSG00000015619	1	ENSMUSG00000051159
BP	GO:0008015	blood circulation	14/316	418/16347	0.0332167	0.37439	ENSMUSG00000039639/ENSMUSG00000057880/ENSMUSG00000046480/ENSMUSG00000055866/ENSMUSG00000061762/ENSMUSG00000031778/ENSMUSG00000024481/ENSMUSG00000034987/ENSMUSG00000053093/ENSMUSG00000027524/ENSMUSG00000035783/ENSMUSG00000024935/ENSMUSG00000025991/ENSMUSG00000028001	Kcne1/Abat/Scn4b/Per2/Tac1/Cx3cl1/Lvrn/Hrh2/Myh7/Edn3/Acta2/Slc1a1/Cps1/Fga	14	11	ENSMUSG00000057880/ENSMUSG00000046480/ENSMUSG00000061762/ENSMUSG00000031778/ENSMUSG00000024481/ENSMUSG00000034987/ENSMUSG00000053093/ENSMUSG00000027524/ENSMUSG00000024935/ENSMUSG00000025991/ENSMUSG00000028001	3	ENSMUSG00000039639/ENSMUSG00000055866/ENSMUSG00000035783
BP	GO:0051272	positive regulation of cellular component movement	16/316	499/16347	0.0337099	0.378615	ENSMUSG00000018593/ENSMUSG00000021508/ENSMUSG00000024087/ENSMUSG00000061762/ENSMUSG00000031778/ENSMUSG00000017737/ENSMUSG00000027524/ENSMUSG00000021732/ENSMUSG00000035783/ENSMUSG00000020676/ENSMUSG00000043613/ENSMUSG00000031380/ENSMUSG00000015619/ENSMUSG00000028001/ENSMUSG00000027398/ENSMUSG00000026064	Sparc/Cxcl14/Cyp1b1/Tac1/Cx3cl1/Mmp9/Edn3/Fgf10/Acta2/Ccl11/Mmp3/Vegfd/Gata3/Fga/Il1b/Ptp4a1	16	13	ENSMUSG00000021508/ENSMUSG00000024087/ENSMUSG00000061762/ENSMUSG00000031778/ENSMUSG00000017737/ENSMUSG00000027524/ENSMUSG00000021732/ENSMUSG00000020676/ENSMUSG00000043613/ENSMUSG00000031380/ENSMUSG00000015619/ENSMUSG00000028001/ENSMUSG00000026064	3	ENSMUSG00000018593/ENSMUSG00000035783/ENSMUSG00000027398
BP	GO:0032892	positive regulation of organic acid transport	3/316	37/16347	0.0342684	0.383542	ENSMUSG00000057880/ENSMUSG00000020333/ENSMUSG00000027398	Abat/Acsl6/Il1b	3	2	ENSMUSG00000057880/ENSMUSG00000020333	1	ENSMUSG00000027398
BP	GO:0001508	action potential	6/316	125/16347	0.0345333	0.383572	ENSMUSG00000039639/ENSMUSG00000046480/ENSMUSG00000026407/ENSMUSG00000021730/ENSMUSG00000061762/ENSMUSG00000000197	Kcne1/Scn4b/Cacna1s/Hcn1/Tac1/Nalcn	6	4	ENSMUSG00000046480/ENSMUSG00000026407/ENSMUSG00000061762/ENSMUSG00000000197	2	ENSMUSG00000039639/ENSMUSG00000021730
BP	GO:0032946	positive regulation of mononuclear cell proliferation	6/316	125/16347	0.0345333	0.383572	ENSMUSG00000061762/ENSMUSG00000026770/ENSMUSG00000021732/ENSMUSG00000022797/ENSMUSG00000027398/ENSMUSG00000048583	Tac1/Il2ra/Fgf10/Tfrc/Il1b/Igf2	6	2	ENSMUSG00000061762/ENSMUSG00000021732	4	ENSMUSG00000026770/ENSMUSG00000022797/ENSMUSG00000027398/ENSMUSG00000048583
BP	GO:1901615	organic hydroxy compound metabolic process	13/316	381/16347	0.0346305	0.383572	ENSMUSG00000057880/ENSMUSG00000028003/ENSMUSG00000055866/ENSMUSG00000024087/ENSMUSG00000020182/ENSMUSG00000020051/ENSMUSG00000063415/ENSMUSG00000026398/ENSMUSG00000061808/ENSMUSG00000020609/ENSMUSG00000051159/ENSMUSG00000015619/ENSMUSG00000027398	Abat/Lrat/Per2/Cyp1b1/Ddc/Pah/Cyp26b1/Nr5a2/Ttr/Apob/Cited1/Gata3/Il1b	13	6	ENSMUSG00000057880/ENSMUSG00000024087/ENSMUSG00000020051/ENSMUSG00000061808/ENSMUSG00000020609/ENSMUSG00000015619	7	ENSMUSG00000028003/ENSMUSG00000055866/ENSMUSG00000020182/ENSMUSG00000063415/ENSMUSG00000026398/ENSMUSG00000051159/ENSMUSG00000027398
BP	GO:0006029	proteoglycan metabolic process	4/316	64/16347	0.0351977	0.38851	ENSMUSG00000047497/ENSMUSG00000058297/ENSMUSG00000044499/ENSMUSG00000062184	Adamts12/Spock2/Hs3st5/Hs6st2	4	2	ENSMUSG00000058297/ENSMUSG00000044499	2	ENSMUSG00000047497/ENSMUSG00000062184
BP	GO:0003013	circulatory system process	14/316	422/16347	0.0355499	0.389977	ENSMUSG00000039639/ENSMUSG00000057880/ENSMUSG00000046480/ENSMUSG00000055866/ENSMUSG00000061762/ENSMUSG00000031778/ENSMUSG00000024481/ENSMUSG00000034987/ENSMUSG00000053093/ENSMUSG00000027524/ENSMUSG00000035783/ENSMUSG00000024935/ENSMUSG00000025991/ENSMUSG00000028001	Kcne1/Abat/Scn4b/Per2/Tac1/Cx3cl1/Lvrn/Hrh2/Myh7/Edn3/Acta2/Slc1a1/Cps1/Fga	14	11	ENSMUSG00000057880/ENSMUSG00000046480/ENSMUSG00000061762/ENSMUSG00000031778/ENSMUSG00000024481/ENSMUSG00000034987/ENSMUSG00000053093/ENSMUSG00000027524/ENSMUSG00000024935/ENSMUSG00000025991/ENSMUSG00000028001	3	ENSMUSG00000039639/ENSMUSG00000055866/ENSMUSG00000035783
BP	GO:0015718	monocarboxylic acid transport	6/316	126/16347	0.0356961	0.389977	ENSMUSG00000057880/ENSMUSG00000020333/ENSMUSG00000034987/ENSMUSG00000030762/ENSMUSG00000078937/ENSMUSG00000027398	Abat/Acsl6/Hrh2/Aqp8/Cpt1b/Il1b	6	5	ENSMUSG00000057880/ENSMUSG00000020333/ENSMUSG00000034987/ENSMUSG00000030762/ENSMUSG00000078937	1	ENSMUSG00000027398
BP	GO:0042133	neurotransmitter metabolic process	6/316	126/16347	0.0356961	0.389977	ENSMUSG00000057880/ENSMUSG00000022037/ENSMUSG00000024087/ENSMUSG00000020182/ENSMUSG00000025991/ENSMUSG00000027398	Abat/Clu/Cyp1b1/Ddc/Cps1/Il1b	6	4	ENSMUSG00000057880/ENSMUSG00000022037/ENSMUSG00000024087/ENSMUSG00000025991	2	ENSMUSG00000020182/ENSMUSG00000027398
BP	GO:0015711	organic anion transport	12/316	344/16347	0.0358998	0.390868	ENSMUSG00000057880/ENSMUSG00000023169/ENSMUSG00000020333/ENSMUSG00000022464/ENSMUSG00000055866/ENSMUSG00000023828/ENSMUSG00000034987/ENSMUSG00000027894/ENSMUSG00000030762/ENSMUSG00000024935/ENSMUSG00000078937/ENSMUSG00000027398	Abat/Slc38a1/Acsl6/Slc38a4/Per2/Slc22a3/Hrh2/Slc6a17/Aqp8/Slc1a1/Cpt1b/Il1b	12	8	ENSMUSG00000057880/ENSMUSG00000020333/ENSMUSG00000023828/ENSMUSG00000034987/ENSMUSG00000027894/ENSMUSG00000030762/ENSMUSG00000024935/ENSMUSG00000078937	4	ENSMUSG00000023169/ENSMUSG00000022464/ENSMUSG00000055866/ENSMUSG00000027398
BP	GO:0046189	phenol-containing compound biosynthetic process	3/316	38/16347	0.0366891	0.391146	ENSMUSG00000020182/ENSMUSG00000051159/ENSMUSG00000015619	Ddc/Cited1/Gata3	3	1	ENSMUSG00000015619	2	ENSMUSG00000020182/ENSMUSG00000051159
BP	GO:0019915	lipid storage	4/316	65/16347	0.0369558	0.391146	ENSMUSG00000024164/ENSMUSG00000051855/ENSMUSG00000020609/ENSMUSG00000027398	C3/Mest/Apob/Il1b	4	2	ENSMUSG00000024164/ENSMUSG00000020609	2	ENSMUSG00000051855/ENSMUSG00000027398
BP	GO:1904427	positive regulation of calcium ion transmembrane transport	4/316	65/16347	0.0369558	0.391146	ENSMUSG00000039639/ENSMUSG00000044338/ENSMUSG00000007122/ENSMUSG00000103476	Kcne1/Aplnr/Casq1/Strit1	4	1	ENSMUSG00000103476	3	ENSMUSG00000039639/ENSMUSG00000044338/ENSMUSG00000007122
BP	GO:0060291	long-term synaptic potentiation	5/316	95/16347	0.0370407	0.391146	ENSMUSG00000052336/ENSMUSG00000029053/ENSMUSG00000022602/ENSMUSG00000020734/ENSMUSG00000049303	Cx3cr1/Prkcz/Arc/Grin2c/Syt12	5	4	ENSMUSG00000029053/ENSMUSG00000022602/ENSMUSG00000020734/ENSMUSG00000049303	1	ENSMUSG00000052336
BP	GO:1990266	neutrophil migration	5/316	95/16347	0.0370407	0.391146	ENSMUSG00000031778/ENSMUSG00000009185/ENSMUSG00000027524/ENSMUSG00000020676/ENSMUSG00000027398	Cx3cl1/Ccl8/Edn3/Ccl11/Il1b	5	4	ENSMUSG00000031778/ENSMUSG00000009185/ENSMUSG00000027524/ENSMUSG00000020676	1	ENSMUSG00000027398
BP	GO:0007512	adult heart development	2/316	16/16347	0.0373916	0.391146	ENSMUSG00000044338/ENSMUSG00000053093	Aplnr/Myh7	2	1	ENSMUSG00000053093	1	ENSMUSG00000044338
BP	GO:0032634	interleukin-5 production	2/316	16/16347	0.0373916	0.391146	ENSMUSG00000029053/ENSMUSG00000015619	Prkcz/Gata3	2	2	ENSMUSG00000029053/ENSMUSG00000015619	0
BP	GO:0032656	regulation of interleukin-13 production	2/316	16/16347	0.0373916	0.391146	ENSMUSG00000029053/ENSMUSG00000015619	Prkcz/Gata3	2	2	ENSMUSG00000029053/ENSMUSG00000015619	0
BP	GO:0032674	regulation of interleukin-5 production	2/316	16/16347	0.0373916	0.391146	ENSMUSG00000029053/ENSMUSG00000015619	Prkcz/Gata3	2	2	ENSMUSG00000029053/ENSMUSG00000015619	0
BP	GO:0043278	response to morphine	2/316	16/16347	0.0373916	0.391146	ENSMUSG00000078816/ENSMUSG00000061718	Prkcg/Ppp1r1b	2	0		2	ENSMUSG00000078816/ENSMUSG00000061718
BP	GO:0045064	T-helper 2 cell differentiation	2/316	16/16347	0.0373916	0.391146	ENSMUSG00000029053/ENSMUSG00000015619	Prkcz/Gata3	2	2	ENSMUSG00000029053/ENSMUSG00000015619	0
BP	GO:0060712	spongiotrophoblast layer development	2/316	16/16347	0.0373916	0.391146	ENSMUSG00000052854/ENSMUSG00000051159	Nrk/Cited1	2	0		2	ENSMUSG00000052854/ENSMUSG00000051159
BP	GO:0050921	positive regulation of chemotaxis	6/316	128/16347	0.0380966	0.397222	ENSMUSG00000021508/ENSMUSG00000031778/ENSMUSG00000027524/ENSMUSG00000021732/ENSMUSG00000031380/ENSMUSG00000027398	Cxcl14/Cx3cl1/Edn3/Fgf10/Vegfd/Il1b	6	5	ENSMUSG00000021508/ENSMUSG00000031778/ENSMUSG00000027524/ENSMUSG00000021732/ENSMUSG00000031380	1	ENSMUSG00000027398
BP	GO:0044070	regulation of anion transport	5/316	96/16347	0.0384833	0.399951	ENSMUSG00000057880/ENSMUSG00000020333/ENSMUSG00000055866/ENSMUSG00000034987/ENSMUSG00000027398	Abat/Acsl6/Per2/Hrh2/Il1b	5	3	ENSMUSG00000057880/ENSMUSG00000020333/ENSMUSG00000034987	2	ENSMUSG00000055866/ENSMUSG00000027398
BP	GO:0071347	cellular response to interleukin-1	4/316	66/16347	0.0387637	0.400267	ENSMUSG00000047497/ENSMUSG00000031778/ENSMUSG00000009185/ENSMUSG00000020676	Adamts12/Cx3cl1/Ccl8/Ccl11	4	3	ENSMUSG00000031778/ENSMUSG00000009185/ENSMUSG00000020676	1	ENSMUSG00000047497
BP	GO:1901379	regulation of potassium ion transmembrane transport	4/316	66/16347	0.0387637	0.400267	ENSMUSG00000039639/ENSMUSG00000058975/ENSMUSG00000075224/ENSMUSG00000027524	Kcne1/Kcnc1/Lrrc55/Edn3	4	2	ENSMUSG00000058975/ENSMUSG00000027524	2	ENSMUSG00000039639/ENSMUSG00000075224
BP	GO:0010883	regulation of lipid storage	3/316	39/16347	0.0391952	0.402255	ENSMUSG00000024164/ENSMUSG00000051855/ENSMUSG00000020609	C3/Mest/Apob	3	2	ENSMUSG00000024164/ENSMUSG00000020609	1	ENSMUSG00000051855
BP	GO:0070665	positive regulation of leukocyte proliferation	6/316	129/16347	0.0393345	0.402255	ENSMUSG00000061762/ENSMUSG00000026770/ENSMUSG00000021732/ENSMUSG00000022797/ENSMUSG00000027398/ENSMUSG00000048583	Tac1/Il2ra/Fgf10/Tfrc/Il1b/Igf2	6	2	ENSMUSG00000061762/ENSMUSG00000021732	4	ENSMUSG00000026770/ENSMUSG00000022797/ENSMUSG00000027398/ENSMUSG00000048583
BP	GO:0001525	angiogenesis	15/316	469/16347	0.0396968	0.402255	ENSMUSG00000018593/ENSMUSG00000052336/ENSMUSG00000034205/ENSMUSG00000044338/ENSMUSG00000024164/ENSMUSG00000079465/ENSMUSG00000024087/ENSMUSG00000031778/ENSMUSG00000017737/ENSMUSG00000022025/ENSMUSG00000022181/ENSMUSG00000020676/ENSMUSG00000002289/ENSMUSG00000031380/ENSMUSG00000027398	Sparc/Cx3cr1/Loxl2/Aplnr/C3/Col4a3/Cyp1b1/Cx3cl1/Mmp9/Cnmd/C6/Ccl11/Angptl4/Vegfd/Il1b	15	9	ENSMUSG00000024164/ENSMUSG00000024087/ENSMUSG00000031778/ENSMUSG00000017737/ENSMUSG00000022025/ENSMUSG00000022181/ENSMUSG00000020676/ENSMUSG00000002289/ENSMUSG00000031380	6	ENSMUSG00000018593/ENSMUSG00000052336/ENSMUSG00000034205/ENSMUSG00000044338/ENSMUSG00000079465/ENSMUSG00000027398
BP	GO:0060560	developmental growth involved in morphogenesis	9/316	236/16347	0.040392	0.402255	ENSMUSG00000000305/ENSMUSG00000021732/ENSMUSG00000020676/ENSMUSG00000029053/ENSMUSG00000036264/ENSMUSG00000028364/ENSMUSG00000043811/ENSMUSG00000036832/ENSMUSG00000028488	Cdh4/Fgf10/Ccl11/Prkcz/Fstl4/Tnc/Rtn4r/Lpar3/Sh3gl2	9	6	ENSMUSG00000000305/ENSMUSG00000021732/ENSMUSG00000020676/ENSMUSG00000029053/ENSMUSG00000036264/ENSMUSG00000028488	3	ENSMUSG00000028364/ENSMUSG00000043811/ENSMUSG00000036832
BP	GO:0001935	endothelial cell proliferation	6/316	130/16347	0.0405977	0.402255	ENSMUSG00000018593/ENSMUSG00000034205/ENSMUSG00000044338/ENSMUSG00000022025/ENSMUSG00000020676/ENSMUSG00000031380	Sparc/Loxl2/Aplnr/Cnmd/Ccl11/Vegfd	6	3	ENSMUSG00000022025/ENSMUSG00000020676/ENSMUSG00000031380	3	ENSMUSG00000018593/ENSMUSG00000034205/ENSMUSG00000044338
BP	GO:0002687	positive regulation of leukocyte migration	6/316	130/16347	0.0405977	0.402255	ENSMUSG00000021508/ENSMUSG00000031778/ENSMUSG00000017737/ENSMUSG00000027524/ENSMUSG00000031380/ENSMUSG00000027398	Cxcl14/Cx3cl1/Mmp9/Edn3/Vegfd/Il1b	6	5	ENSMUSG00000021508/ENSMUSG00000031778/ENSMUSG00000017737/ENSMUSG00000027524/ENSMUSG00000031380	1	ENSMUSG00000027398
BP	GO:0006835	dicarboxylic acid transport	4/316	67/16347	0.0406214	0.402255	ENSMUSG00000057880/ENSMUSG00000055866/ENSMUSG00000024935/ENSMUSG00000027398	Abat/Per2/Slc1a1/Il1b	4	2	ENSMUSG00000057880/ENSMUSG00000024935	2	ENSMUSG00000055866/ENSMUSG00000027398
BP	GO:0014074	response to purine-containing compound	5/316	98/16347	0.0414703	0.402255	ENSMUSG00000021730/ENSMUSG00000026114/ENSMUSG00000022758/ENSMUSG00000051159/ENSMUSG00000027398	Hcn1/Cnga3/P2rx6/Cited1/Il1b	5	2	ENSMUSG00000026114/ENSMUSG00000022758	3	ENSMUSG00000021730/ENSMUSG00000051159/ENSMUSG00000027398
BP	GO:1903409	reactive oxygen species biosynthetic process	5/316	98/16347	0.0414703	0.402255	ENSMUSG00000022037/ENSMUSG00000024087/ENSMUSG00000022679/ENSMUSG00000032315/ENSMUSG00000027398	Clu/Cyp1b1/Mpv17l/Cyp1a1/Il1b	5	4	ENSMUSG00000022037/ENSMUSG00000024087/ENSMUSG00000022679/ENSMUSG00000032315	1	ENSMUSG00000027398
BP	GO:0097529	myeloid leukocyte migration	7/316	165/16347	0.0414996	0.402255	ENSMUSG00000052336/ENSMUSG00000031778/ENSMUSG00000009185/ENSMUSG00000027524/ENSMUSG00000020676/ENSMUSG00000031380/ENSMUSG00000027398	Cx3cr1/Cx3cl1/Ccl8/Edn3/Ccl11/Vegfd/Il1b	7	5	ENSMUSG00000031778/ENSMUSG00000009185/ENSMUSG00000027524/ENSMUSG00000020676/ENSMUSG00000031380	2	ENSMUSG00000052336/ENSMUSG00000027398
BP	GO:0050878	regulation of body fluid levels	10/316	275/16347	0.0417397	0.402255	ENSMUSG00000057880/ENSMUSG00000044338/ENSMUSG00000024164/ENSMUSG00000061762/ENSMUSG00000031778/ENSMUSG00000024411/ENSMUSG00000021732/ENSMUSG00000063415/ENSMUSG00000050578/ENSMUSG00000028001	Abat/Aplnr/C3/Tac1/Cx3cl1/Aqp4/Fgf10/Cyp26b1/Mmp13/Fga	10	6	ENSMUSG00000057880/ENSMUSG00000024164/ENSMUSG00000061762/ENSMUSG00000031778/ENSMUSG00000021732/ENSMUSG00000028001	4	ENSMUSG00000044338/ENSMUSG00000024411/ENSMUSG00000063415/ENSMUSG00000050578
BP	GO:0032941	secretion by tissue	3/316	40/16347	0.0417861	0.402255	ENSMUSG00000061762/ENSMUSG00000021732/ENSMUSG00000050578	Tac1/Fgf10/Mmp13	3	2	ENSMUSG00000061762/ENSMUSG00000021732	1	ENSMUSG00000050578
BP	GO:0014072	response to isoquinoline alkaloid	2/316	17/16347	0.0418466	0.402255	ENSMUSG00000078816/ENSMUSG00000061718	Prkcg/Ppp1r1b	2	0		2	ENSMUSG00000078816/ENSMUSG00000061718
BP	GO:0032616	interleukin-13 production	2/316	17/16347	0.0418466	0.402255	ENSMUSG00000029053/ENSMUSG00000015619	Prkcz/Gata3	2	2	ENSMUSG00000029053/ENSMUSG00000015619	0
BP	GO:0035634	response to stilbenoid	2/316	17/16347	0.0418466	0.402255	ENSMUSG00000074183/ENSMUSG00000057465	Gsta1/Saa2	2	2	ENSMUSG00000074183/ENSMUSG00000057465	0
BP	GO:0035743	CD4-positive, alpha-beta T cell cytokine production	2/316	17/16347	0.0418466	0.402255	ENSMUSG00000029053/ENSMUSG00000015619	Prkcz/Gata3	2	2	ENSMUSG00000029053/ENSMUSG00000015619	0
BP	GO:0043586	tongue development	2/316	17/16347	0.0418466	0.402255	ENSMUSG00000063415/ENSMUSG00000028487	Cyp26b1/Bnc2	2	1	ENSMUSG00000028487	1	ENSMUSG00000063415
BP	GO:0046886	positive regulation of hormone biosynthetic process	2/316	17/16347	0.0418466	0.402255	ENSMUSG00000027398/ENSMUSG00000048583	Il1b/Igf2	2	0		2	ENSMUSG00000027398/ENSMUSG00000048583
BP	GO:0048148	behavioral response to cocaine	2/316	17/16347	0.0418466	0.402255	ENSMUSG00000057880/ENSMUSG00000061718	Abat/Ppp1r1b	2	1	ENSMUSG00000057880	1	ENSMUSG00000061718
BP	GO:0060456	positive regulation of digestive system process	2/316	17/16347	0.0418466	0.402255	ENSMUSG00000061762/ENSMUSG00000050578	Tac1/Mmp13	2	1	ENSMUSG00000061762	1	ENSMUSG00000050578
BP	GO:0070828	heterochromatin organization	2/316	17/16347	0.0418466	0.402255	ENSMUSG00000034205/ENSMUSG00000025001	Loxl2/Hells	2	0		2	ENSMUSG00000034205/ENSMUSG00000025001
BP	GO:1902043	positive regulation of extrinsic apoptotic signaling pathway via death domain receptors	2/316	17/16347	0.0418466	0.402255	ENSMUSG00000027375/ENSMUSG00000052430	Mal/Bmpr1b	2	2	ENSMUSG00000027375/ENSMUSG00000052430	0
BP	GO:1905331	negative regulation of morphogenesis of an epithelium	2/316	17/16347	0.0418466	0.402255	ENSMUSG00000051159/ENSMUSG00000015619	Cited1/Gata3	2	1	ENSMUSG00000015619	1	ENSMUSG00000051159
BP	GO:0051781	positive regulation of cell division	4/316	68/16347	0.0425289	0.405859	ENSMUSG00000031380/ENSMUSG00000027699/ENSMUSG00000027398/ENSMUSG00000048583	Vegfd/Ect2/Il1b/Igf2	4	1	ENSMUSG00000031380	3	ENSMUSG00000027699/ENSMUSG00000027398/ENSMUSG00000048583
BP	GO:0002696	positive regulation of leukocyte activation	10/316	276/16347	0.0426019	0.405859	ENSMUSG00000015396/ENSMUSG00000061762/ENSMUSG00000026770/ENSMUSG00000021732/ENSMUSG00000022797/ENSMUSG00000029053/ENSMUSG00000015619/ENSMUSG00000027398/ENSMUSG00000048583/ENSMUSG00000027347	Cd83/Tac1/Il2ra/Fgf10/Tfrc/Prkcz/Gata3/Il1b/Igf2/Rasgrp1	10	4	ENSMUSG00000061762/ENSMUSG00000021732/ENSMUSG00000029053/ENSMUSG00000015619	6	ENSMUSG00000015396/ENSMUSG00000026770/ENSMUSG00000022797/ENSMUSG00000027398/ENSMUSG00000048583/ENSMUSG00000027347
BP	GO:0043405	regulation of MAP kinase activity	10/316	276/16347	0.0426019	0.405859	ENSMUSG00000019828/ENSMUSG00000027524/ENSMUSG00000021732/ENSMUSG00000031853/ENSMUSG00000052854/ENSMUSG00000031530/ENSMUSG00000027398/ENSMUSG00000048583/ENSMUSG00000036832/ENSMUSG00000027347	Grm1/Edn3/Fgf10/Map3k21/Nrk/Dusp4/Il1b/Igf2/Lpar3/Rasgrp1	10	5	ENSMUSG00000019828/ENSMUSG00000027524/ENSMUSG00000021732/ENSMUSG00000031853/ENSMUSG00000031530	5	ENSMUSG00000052854/ENSMUSG00000027398/ENSMUSG00000048583/ENSMUSG00000036832/ENSMUSG00000027347
BP	GO:0032368	regulation of lipid transport	5/316	99/16347	0.0430149	0.406721	ENSMUSG00000020333/ENSMUSG00000028003/ENSMUSG00000061762/ENSMUSG00000034987/ENSMUSG00000027398	Acsl6/Lrat/Tac1/Hrh2/Il1b	5	3	ENSMUSG00000020333/ENSMUSG00000061762/ENSMUSG00000034987	2	ENSMUSG00000028003/ENSMUSG00000027398
BP	GO:0046717	acid secretion	5/316	99/16347	0.0430149	0.406721	ENSMUSG00000057880/ENSMUSG00000034987/ENSMUSG00000030762/ENSMUSG00000026065/ENSMUSG00000027398	Abat/Hrh2/Aqp8/Slc9a4/Il1b	5	4	ENSMUSG00000057880/ENSMUSG00000034987/ENSMUSG00000030762/ENSMUSG00000026065	1	ENSMUSG00000027398
BP	GO:0002706	regulation of lymphocyte mediated immunity	6/316	132/16347	0.0432006	0.406721	ENSMUSG00000024164/ENSMUSG00000022797/ENSMUSG00000029053/ENSMUSG00000015619/ENSMUSG00000048583/ENSMUSG00000027347	C3/Tfrc/Prkcz/Gata3/Igf2/Rasgrp1	6	3	ENSMUSG00000024164/ENSMUSG00000029053/ENSMUSG00000015619	3	ENSMUSG00000022797/ENSMUSG00000048583/ENSMUSG00000027347
BP	GO:0010675	regulation of cellular carbohydrate metabolic process	6/316	132/16347	0.0432006	0.406721	ENSMUSG00000016194/ENSMUSG00000025271/ENSMUSG00000002769/ENSMUSG00000025127/ENSMUSG00000019577/ENSMUSG00000048583	Hsd11b1/Pfkfb1/Gnmt/Gcgr/Pdk4/Igf2	6	4	ENSMUSG00000016194/ENSMUSG00000025271/ENSMUSG00000002769/ENSMUSG00000019577	2	ENSMUSG00000025127/ENSMUSG00000048583
BP	GO:0007626	locomotory behavior	8/316	203/16347	0.0440052	0.409011	ENSMUSG00000057880/ENSMUSG00000019828/ENSMUSG00000045573/ENSMUSG00000023064/ENSMUSG00000030683/ENSMUSG00000048240/ENSMUSG00000061718/ENSMUSG00000050511	Abat/Grm1/Penk/Sncg/Sez6l2/Gng7/Ppp1r1b/Oprd1	8	5	ENSMUSG00000057880/ENSMUSG00000019828/ENSMUSG00000045573/ENSMUSG00000023064/ENSMUSG00000048240	3	ENSMUSG00000030683/ENSMUSG00000061718/ENSMUSG00000050511
BP	GO:0090287	regulation of cellular response to growth factor stimulus	9/316	240/16347	0.0441351	0.409011	ENSMUSG00000047497/ENSMUSG00000046186/ENSMUSG00000042834/ENSMUSG00000022025/ENSMUSG00000021732/ENSMUSG00000036040/ENSMUSG00000112129/ENSMUSG00000031380/ENSMUSG00000015619	Adamts12/Cd109/Nrep/Cnmd/Fgf10/Adamtsl2/Pbld1/Vegfd/Gata3	9	5	ENSMUSG00000022025/ENSMUSG00000021732/ENSMUSG00000112129/ENSMUSG00000031380/ENSMUSG00000015619	4	ENSMUSG00000047497/ENSMUSG00000046186/ENSMUSG00000042834/ENSMUSG00000036040
BP	GO:0003382	epithelial cell morphogenesis	3/316	41/16347	0.044461	0.409011	ENSMUSG00000022025/ENSMUSG00000034987/ENSMUSG00000022286	Cnmd/Hrh2/Grhl2	3	3	ENSMUSG00000022025/ENSMUSG00000034987/ENSMUSG00000022286	0
BP	GO:0044058	regulation of digestive system process	3/316	41/16347	0.044461	0.409011	ENSMUSG00000061762/ENSMUSG00000021732/ENSMUSG00000050578	Tac1/Fgf10/Mmp13	3	2	ENSMUSG00000061762/ENSMUSG00000021732	1	ENSMUSG00000050578
BP	GO:0071300	cellular response to retinoic acid	3/316	41/16347	0.044461	0.409011	ENSMUSG00000085412/ENSMUSG00000063415/ENSMUSG00000052504	Halr1/Cyp26b1/Epha3	3	0		3	ENSMUSG00000085412/ENSMUSG00000063415/ENSMUSG00000052504
BP	GO:0072347	response to anesthetic	3/316	41/16347	0.044461	0.409011	ENSMUSG00000057880/ENSMUSG00000078816/ENSMUSG00000061718	Abat/Prkcg/Ppp1r1b	3	1	ENSMUSG00000057880	2	ENSMUSG00000078816/ENSMUSG00000061718
BP	GO:0086010	membrane depolarization during action potential	3/316	41/16347	0.044461	0.409011	ENSMUSG00000046480/ENSMUSG00000026407/ENSMUSG00000000197	Scn4b/Cacna1s/Nalcn	3	3	ENSMUSG00000046480/ENSMUSG00000026407/ENSMUSG00000000197	0
BP	GO:0071621	granulocyte chemotaxis	5/316	100/16347	0.0445938	0.409011	ENSMUSG00000031778/ENSMUSG00000009185/ENSMUSG00000027524/ENSMUSG00000020676/ENSMUSG00000027398	Cx3cl1/Ccl8/Edn3/Ccl11/Il1b	5	4	ENSMUSG00000031778/ENSMUSG00000009185/ENSMUSG00000027524/ENSMUSG00000020676	1	ENSMUSG00000027398
BP	GO:1905330	regulation of morphogenesis of an epithelium	5/316	100/16347	0.0445938	0.409011	ENSMUSG00000047497/ENSMUSG00000021732/ENSMUSG00000023473/ENSMUSG00000051159/ENSMUSG00000015619	Adamts12/Fgf10/Celsr3/Cited1/Gata3	5	2	ENSMUSG00000021732/ENSMUSG00000015619	3	ENSMUSG00000047497/ENSMUSG00000023473/ENSMUSG00000051159
BP	GO:0023061	signal release	13/316	396/16347	0.0448272	0.409977	ENSMUSG00000057880/ENSMUSG00000023064/ENSMUSG00000055116/ENSMUSG00000055866/ENSMUSG00000061762/ENSMUSG00000035226/ENSMUSG00000026204/ENSMUSG00000027524/ENSMUSG00000049303/ENSMUSG00000021187/ENSMUSG00000015619/ENSMUSG00000028001/ENSMUSG00000027398	Abat/Sncg/Arntl/Per2/Tac1/Rims4/Ptprn/Edn3/Syt12/Tc2n/Gata3/Fga/Il1b	13	11	ENSMUSG00000057880/ENSMUSG00000023064/ENSMUSG00000055116/ENSMUSG00000061762/ENSMUSG00000035226/ENSMUSG00000026204/ENSMUSG00000027524/ENSMUSG00000049303/ENSMUSG00000021187/ENSMUSG00000015619/ENSMUSG00000028001	2	ENSMUSG00000055866/ENSMUSG00000027398
BP	GO:0060326	cell chemotaxis	9/316	241/16347	0.045106	0.410183	ENSMUSG00000021508/ENSMUSG00000052336/ENSMUSG00000031778/ENSMUSG00000009185/ENSMUSG00000027524/ENSMUSG00000020676/ENSMUSG00000031380/ENSMUSG00000057465/ENSMUSG00000027398	Cxcl14/Cx3cr1/Cx3cl1/Ccl8/Edn3/Ccl11/Vegfd/Saa2/Il1b	9	7	ENSMUSG00000021508/ENSMUSG00000031778/ENSMUSG00000009185/ENSMUSG00000027524/ENSMUSG00000020676/ENSMUSG00000031380/ENSMUSG00000057465	2	ENSMUSG00000052336/ENSMUSG00000027398
BP	GO:0072593	reactive oxygen species metabolic process	9/316	241/16347	0.045106	0.410183	ENSMUSG00000022037/ENSMUSG00000024087/ENSMUSG00000022679/ENSMUSG00000043613/ENSMUSG00000032315/ENSMUSG00000031722/ENSMUSG00000025991/ENSMUSG00000027398/ENSMUSG00000019577	Clu/Cyp1b1/Mpv17l/Mmp3/Cyp1a1/Hp/Cps1/Il1b/Pdk4	9	8	ENSMUSG00000022037/ENSMUSG00000024087/ENSMUSG00000022679/ENSMUSG00000043613/ENSMUSG00000032315/ENSMUSG00000031722/ENSMUSG00000025991/ENSMUSG00000019577	1	ENSMUSG00000027398
BP	GO:0099003	vesicle-mediated transport in synapse	6/316	134/16347	0.0459059	0.411118	ENSMUSG00000035226/ENSMUSG00000026764/ENSMUSG00000049303/ENSMUSG00000021314/ENSMUSG00000021187/ENSMUSG00000028488	Rims4/Kif5c/Syt12/Amph/Tc2n/Sh3gl2	6	6	ENSMUSG00000035226/ENSMUSG00000026764/ENSMUSG00000049303/ENSMUSG00000021314/ENSMUSG00000021187/ENSMUSG00000028488	0
BP	GO:0015813	L-glutamate transmembrane transport	2/316	18/16347	0.0464891	0.411118	ENSMUSG00000055866/ENSMUSG00000024935	Per2/Slc1a1	2	1	ENSMUSG00000024935	1	ENSMUSG00000055866
BP	GO:0019682	glyceraldehyde-3-phosphate metabolic process	2/316	18/16347	0.0464891	0.411118	ENSMUSG00000028307/ENSMUSG00000016194	Aldob/Hsd11b1	2	2	ENSMUSG00000028307/ENSMUSG00000016194	0
BP	GO:0032331	negative regulation of chondrocyte differentiation	2/316	18/16347	0.0464891	0.411118	ENSMUSG00000047497/ENSMUSG00000020467	Adamts12/Efemp1	2	1	ENSMUSG00000020467	1	ENSMUSG00000047497
BP	GO:0060602	branch elongation of an epithelium	2/316	18/16347	0.0464891	0.411118	ENSMUSG00000021732/ENSMUSG00000028364	Fgf10/Tnc	2	1	ENSMUSG00000021732	1	ENSMUSG00000028364
BP	GO:0072643	interferon-gamma secretion	2/316	18/16347	0.0464891	0.411118	ENSMUSG00000015619/ENSMUSG00000027347	Gata3/Rasgrp1	2	1	ENSMUSG00000015619	1	ENSMUSG00000027347
BP	GO:2000193	positive regulation of fatty acid transport	2/316	18/16347	0.0464891	0.411118	ENSMUSG00000020333/ENSMUSG00000027398	Acsl6/Il1b	2	1	ENSMUSG00000020333	1	ENSMUSG00000027398
BP	GO:2001014	regulation of skeletal muscle cell differentiation	2/316	18/16347	0.0464891	0.411118	ENSMUSG00000055116/ENSMUSG00000063415	Arntl/Cyp26b1	2	1	ENSMUSG00000055116	1	ENSMUSG00000063415
BP	GO:0033559	unsaturated fatty acid metabolic process	4/316	70/16347	0.0464932	0.411118	ENSMUSG00000024087/ENSMUSG00000050195/ENSMUSG00000030483/ENSMUSG00000050737	Cyp1b1/Scd4/Cyp2b10/Ptges	4	3	ENSMUSG00000024087/ENSMUSG00000030483/ENSMUSG00000050737	1	ENSMUSG00000050195
BP	GO:0046209	nitric oxide metabolic process	4/316	70/16347	0.0464932	0.411118	ENSMUSG00000022037/ENSMUSG00000024087/ENSMUSG00000025991/ENSMUSG00000027398	Clu/Cyp1b1/Cps1/Il1b	4	3	ENSMUSG00000022037/ENSMUSG00000024087/ENSMUSG00000025991	1	ENSMUSG00000027398
BP	GO:0031103	axon regeneration	3/316	42/16347	0.0472191	0.415243	ENSMUSG00000042834/ENSMUSG00000028364/ENSMUSG00000043811	Nrep/Tnc/Rtn4r	3	0		3	ENSMUSG00000042834/ENSMUSG00000028364/ENSMUSG00000043811
BP	GO:0032330	regulation of chondrocyte differentiation	3/316	42/16347	0.0472191	0.415243	ENSMUSG00000034205/ENSMUSG00000047497/ENSMUSG00000020467	Loxl2/Adamts12/Efemp1	3	1	ENSMUSG00000020467	2	ENSMUSG00000034205/ENSMUSG00000047497
BP	GO:0007423	sensory organ development	15/316	481/16347	0.047603	0.417472	ENSMUSG00000037016/ENSMUSG00000021508/ENSMUSG00000026407/ENSMUSG00000021730/ENSMUSG00000024087/ENSMUSG00000062563/ENSMUSG00000021732/ENSMUSG00000026114/ENSMUSG00000063415/ENSMUSG00000022286/ENSMUSG00000033249/ENSMUSG00000052430/ENSMUSG00000028487/ENSMUSG00000015619/ENSMUSG00000025932	Frem2/Cxcl14/Cacna1s/Hcn1/Cyp1b1/Cys1/Fgf10/Cnga3/Cyp26b1/Grhl2/Hsf4/Bmpr1b/Bnc2/Gata3/Eya1	15	11	ENSMUSG00000021508/ENSMUSG00000026407/ENSMUSG00000024087/ENSMUSG00000021732/ENSMUSG00000026114/ENSMUSG00000022286/ENSMUSG00000033249/ENSMUSG00000052430/ENSMUSG00000028487/ENSMUSG00000015619/ENSMUSG00000025932	4	ENSMUSG00000037016/ENSMUSG00000021730/ENSMUSG00000062563/ENSMUSG00000063415
BP	GO:0008286	insulin receptor signaling pathway	5/316	102/16347	0.0478545	0.418531	ENSMUSG00000029053/ENSMUSG00000047182/ENSMUSG00000027398/ENSMUSG00000019577/ENSMUSG00000048583	Prkcz/Irs3/Il1b/Pdk4/Igf2	5	3	ENSMUSG00000029053/ENSMUSG00000047182/ENSMUSG00000019577	2	ENSMUSG00000027398/ENSMUSG00000048583
BP	GO:0009308	amine metabolic process	4/316	71/16347	0.0485498	0.423455	ENSMUSG00000057880/ENSMUSG00000003477/ENSMUSG00000034958/ENSMUSG00000032315	Abat/Inmt/Atcay/Cyp1a1	4	4	ENSMUSG00000057880/ENSMUSG00000003477/ENSMUSG00000034958/ENSMUSG00000032315	0
BP	GO:1901652	response to peptide	11/316	322/16347	0.0490945	0.427042	ENSMUSG00000028307/ENSMUSG00000021091/ENSMUSG00000027199/ENSMUSG00000029053/ENSMUSG00000047182/ENSMUSG00000025127/ENSMUSG00000051159/ENSMUSG00000027398/ENSMUSG00000019577/ENSMUSG00000048583/ENSMUSG00000058207	Aldob/Serpina3n/Gatm/Prkcz/Irs3/Gcgr/Cited1/Il1b/Pdk4/Igf2/Serpina3k	11	6	ENSMUSG00000028307/ENSMUSG00000021091/ENSMUSG00000029053/ENSMUSG00000047182/ENSMUSG00000019577/ENSMUSG00000058207	5	ENSMUSG00000027199/ENSMUSG00000025127/ENSMUSG00000051159/ENSMUSG00000027398/ENSMUSG00000048583
BP	GO:0043500	muscle adaptation	5/316	103/16347	0.0495365	0.428834	ENSMUSG00000026407/ENSMUSG00000005124/ENSMUSG00000022371/ENSMUSG00000053093/ENSMUSG00000027199	Cacna1s/Ccn4/Col14a1/Myh7/Gatm	5	2	ENSMUSG00000026407/ENSMUSG00000053093	3	ENSMUSG00000005124/ENSMUSG00000022371/ENSMUSG00000027199
BP	GO:0032350	regulation of hormone metabolic process	3/316	43/16347	0.0500595	0.428834	ENSMUSG00000015619/ENSMUSG00000027398/ENSMUSG00000048583	Gata3/Il1b/Igf2	3	1	ENSMUSG00000015619	2	ENSMUSG00000027398/ENSMUSG00000048583
BP	GO:0070098	chemokine-mediated signaling pathway	3/316	43/16347	0.0500595	0.428834	ENSMUSG00000031778/ENSMUSG00000009185/ENSMUSG00000020676	Cx3cl1/Ccl8/Ccl11	3	3	ENSMUSG00000031778/ENSMUSG00000009185/ENSMUSG00000020676	0
BP	GO:1904036	negative regulation of epithelial cell apoptotic process	3/316	43/16347	0.0500595	0.428834	ENSMUSG00000002289/ENSMUSG00000015619/ENSMUSG00000028001	Angptl4/Gata3/Fga	3	3	ENSMUSG00000002289/ENSMUSG00000015619/ENSMUSG00000028001	0
BP	GO:0090132	epithelium migration	9/316	246/16347	0.0501748	0.428834	ENSMUSG00000018593/ENSMUSG00000034205/ENSMUSG00000024087/ENSMUSG00000061762/ENSMUSG00000017737/ENSMUSG00000021732/ENSMUSG00000022286/ENSMUSG00000112129/ENSMUSG00000015619	Sparc/Loxl2/Cyp1b1/Tac1/Mmp9/Fgf10/Grhl2/Pbld1/Gata3	9	7	ENSMUSG00000024087/ENSMUSG00000061762/ENSMUSG00000017737/ENSMUSG00000021732/ENSMUSG00000022286/ENSMUSG00000112129/ENSMUSG00000015619	2	ENSMUSG00000018593/ENSMUSG00000034205
BP	GO:0043588	skin development	8/316	209/16347	0.0506406	0.428834	ENSMUSG00000046186/ENSMUSG00000021732/ENSMUSG00000026043/ENSMUSG00000063415/ENSMUSG00000022286/ENSMUSG00000028681/ENSMUSG00000070691/ENSMUSG00000024136	Cd109/Fgf10/Col3a1/Cyp26b1/Grhl2/Ptch2/Runx3/Dnase1l2	8	2	ENSMUSG00000021732/ENSMUSG00000022286	6	ENSMUSG00000046186/ENSMUSG00000026043/ENSMUSG00000063415/ENSMUSG00000028681/ENSMUSG00000070691/ENSMUSG00000024136
BP	GO:0005977	glycogen metabolic process	4/316	72/16347	0.0506561	0.428834	ENSMUSG00000055866/ENSMUSG00000002769/ENSMUSG00000025127/ENSMUSG00000048583	Per2/Gnmt/Gcgr/Igf2	4	1	ENSMUSG00000002769	3	ENSMUSG00000055866/ENSMUSG00000025127/ENSMUSG00000048583
BP	GO:0006073	cellular glucan metabolic process	4/316	72/16347	0.0506561	0.428834	ENSMUSG00000055866/ENSMUSG00000002769/ENSMUSG00000025127/ENSMUSG00000048583	Per2/Gnmt/Gcgr/Igf2	4	1	ENSMUSG00000002769	3	ENSMUSG00000055866/ENSMUSG00000025127/ENSMUSG00000048583
BP	GO:0032526	response to retinoic acid	4/316	72/16347	0.0506561	0.428834	ENSMUSG00000085412/ENSMUSG00000063415/ENSMUSG00000051855/ENSMUSG00000052504	Halr1/Cyp26b1/Mest/Epha3	4	0		4	ENSMUSG00000085412/ENSMUSG00000063415/ENSMUSG00000051855/ENSMUSG00000052504
BP	GO:0044042	glucan metabolic process	4/316	72/16347	0.0506561	0.428834	ENSMUSG00000055866/ENSMUSG00000002769/ENSMUSG00000025127/ENSMUSG00000048583	Per2/Gnmt/Gcgr/Igf2	4	1	ENSMUSG00000002769	3	ENSMUSG00000055866/ENSMUSG00000025127/ENSMUSG00000048583
BP	GO:0031667	response to nutrient levels	10/316	285/16347	0.0509127	0.428834	ENSMUSG00000078816/ENSMUSG00000050195/ENSMUSG00000023828/ENSMUSG00000027199/ENSMUSG00000022758/ENSMUSG00000002289/ENSMUSG00000025127/ENSMUSG00000027398/ENSMUSG00000019577/ENSMUSG00000048583	Prkcg/Scd4/Slc22a3/Gatm/P2rx6/Angptl4/Gcgr/Il1b/Pdk4/Igf2	10	4	ENSMUSG00000023828/ENSMUSG00000022758/ENSMUSG00000002289/ENSMUSG00000019577	6	ENSMUSG00000078816/ENSMUSG00000050195/ENSMUSG00000027199/ENSMUSG00000025127/ENSMUSG00000027398/ENSMUSG00000048583
BP	GO:0016999	antibiotic metabolic process	5/316	104/16347	0.0512529	0.428834	ENSMUSG00000022679/ENSMUSG00000040675/ENSMUSG00000043613/ENSMUSG00000032315/ENSMUSG00000031722	Mpv17l/Mthfd1l/Mmp3/Cyp1a1/Hp	5	4	ENSMUSG00000022679/ENSMUSG00000043613/ENSMUSG00000032315/ENSMUSG00000031722	1	ENSMUSG00000040675
BP	GO:0015012	heparan sulfate proteoglycan biosynthetic process	2/316	19/16347	0.0513101	0.428834	ENSMUSG00000044499/ENSMUSG00000062184	Hs3st5/Hs6st2	2	1	ENSMUSG00000044499	1	ENSMUSG00000062184
BP	GO:0032303	regulation of icosanoid secretion	2/316	19/16347	0.0513101	0.428834	ENSMUSG00000034987/ENSMUSG00000027398	Hrh2/Il1b	2	1	ENSMUSG00000034987	1	ENSMUSG00000027398
BP	GO:0097242	amyloid-beta clearance	2/316	19/16347	0.0513101	0.428834	ENSMUSG00000022037/ENSMUSG00000024164	Clu/C3	2	2	ENSMUSG00000022037/ENSMUSG00000024164	0
BP	GO:0055067	monovalent inorganic cation homeostasis	6/316	138/16347	0.0516268	0.430358	ENSMUSG00000061762/ENSMUSG00000017740/ENSMUSG00000079105/ENSMUSG00000026065/ENSMUSG00000019577/ENSMUSG00000055069	Tac1/Slc12a5/C7/Slc9a4/Pdk4/Rab39	6	5	ENSMUSG00000061762/ENSMUSG00000017740/ENSMUSG00000079105/ENSMUSG00000026065/ENSMUSG00000019577	1	ENSMUSG00000055069
BP	GO:0090130	tissue migration	9/316	248/16347	0.0523034	0.433926	ENSMUSG00000018593/ENSMUSG00000034205/ENSMUSG00000024087/ENSMUSG00000061762/ENSMUSG00000017737/ENSMUSG00000021732/ENSMUSG00000022286/ENSMUSG00000112129/ENSMUSG00000015619	Sparc/Loxl2/Cyp1b1/Tac1/Mmp9/Fgf10/Grhl2/Pbld1/Gata3	9	7	ENSMUSG00000024087/ENSMUSG00000061762/ENSMUSG00000017737/ENSMUSG00000021732/ENSMUSG00000022286/ENSMUSG00000112129/ENSMUSG00000015619	2	ENSMUSG00000018593/ENSMUSG00000034205
BP	GO:0001656	metanephros development	4/316	73/16347	0.0528118	0.433926	ENSMUSG00000021732/ENSMUSG00000051159/ENSMUSG00000015619/ENSMUSG00000025932	Fgf10/Cited1/Gata3/Eya1	4	3	ENSMUSG00000021732/ENSMUSG00000015619/ENSMUSG00000025932	1	ENSMUSG00000051159
BP	GO:0015908	fatty acid transport	4/316	73/16347	0.0528118	0.433926	ENSMUSG00000020333/ENSMUSG00000034987/ENSMUSG00000078937/ENSMUSG00000027398	Acsl6/Hrh2/Cpt1b/Il1b	4	3	ENSMUSG00000020333/ENSMUSG00000034987/ENSMUSG00000078937	1	ENSMUSG00000027398
BP	GO:0044728	DNA methylation or demethylation	4/316	73/16347	0.0528118	0.433926	ENSMUSG00000041912/ENSMUSG00000022286/ENSMUSG00000015619/ENSMUSG00000025001	Tdrkh/Grhl2/Gata3/Hells	4	3	ENSMUSG00000041912/ENSMUSG00000022286/ENSMUSG00000015619	1	ENSMUSG00000025001
BP	GO:0009066	aspartate family amino acid metabolic process	3/316	44/16347	0.0529813	0.433926	ENSMUSG00000028179/ENSMUSG00000002769/ENSMUSG00000037798	Cth/Gnmt/Mat1a	3	3	ENSMUSG00000028179/ENSMUSG00000002769/ENSMUSG00000037798	0
BP	GO:0002688	regulation of leukocyte chemotaxis	5/316	105/16347	0.0530038	0.433926	ENSMUSG00000021508/ENSMUSG00000031778/ENSMUSG00000027524/ENSMUSG00000031380/ENSMUSG00000027398	Cxcl14/Cx3cl1/Edn3/Vegfd/Il1b	5	4	ENSMUSG00000021508/ENSMUSG00000031778/ENSMUSG00000027524/ENSMUSG00000031380	1	ENSMUSG00000027398
BP	GO:0010906	regulation of glucose metabolic process	5/316	105/16347	0.0530038	0.433926	ENSMUSG00000025271/ENSMUSG00000002769/ENSMUSG00000025127/ENSMUSG00000019577/ENSMUSG00000048583	Pfkfb1/Gnmt/Gcgr/Pdk4/Igf2	5	3	ENSMUSG00000025271/ENSMUSG00000002769/ENSMUSG00000019577	2	ENSMUSG00000025127/ENSMUSG00000048583
BP	GO:0071560	cellular response to transforming growth factor beta stimulus	7/316	175/16347	0.0538499	0.43956	ENSMUSG00000046186/ENSMUSG00000042834/ENSMUSG00000026043/ENSMUSG00000036040/ENSMUSG00000112129/ENSMUSG00000052430/ENSMUSG00000051159	Cd109/Nrep/Col3a1/Adamtsl2/Pbld1/Bmpr1b/Cited1	7	2	ENSMUSG00000112129/ENSMUSG00000052430	5	ENSMUSG00000046186/ENSMUSG00000042834/ENSMUSG00000026043/ENSMUSG00000036040/ENSMUSG00000051159
BP	GO:0007409	axonogenesis	13/316	408/16347	0.0543715	0.43956	ENSMUSG00000000305/ENSMUSG00000075224/ENSMUSG00000046699/ENSMUSG00000049556/ENSMUSG00000023473/ENSMUSG00000036264/ENSMUSG00000026764/ENSMUSG00000052430/ENSMUSG00000034648/ENSMUSG00000070691/ENSMUSG00000015619/ENSMUSG00000043811/ENSMUSG00000036832	Cdh4/Lrrc55/Slitrk4/Lingo1/Celsr3/Fstl4/Kif5c/Bmpr1b/Lrrn1/Runx3/Gata3/Rtn4r/Lpar3	13	5	ENSMUSG00000000305/ENSMUSG00000036264/ENSMUSG00000026764/ENSMUSG00000052430/ENSMUSG00000015619	8	ENSMUSG00000075224/ENSMUSG00000046699/ENSMUSG00000049556/ENSMUSG00000023473/ENSMUSG00000034648/ENSMUSG00000070691/ENSMUSG00000043811/ENSMUSG00000036832
BP	GO:0002694	regulation of leukocyte activation	14/316	449/16347	0.0544637	0.43956	ENSMUSG00000015396/ENSMUSG00000061762/ENSMUSG00000026770/ENSMUSG00000021732/ENSMUSG00000044206/ENSMUSG00000022797/ENSMUSG00000029053/ENSMUSG00000063415/ENSMUSG00000036931/ENSMUSG00000015619/ENSMUSG00000027398/ENSMUSG00000048583/ENSMUSG00000022876/ENSMUSG00000027347	Cd83/Tac1/Il2ra/Fgf10/Vsig4/Tfrc/Prkcz/Cyp26b1/Nfkbid/Gata3/Il1b/Igf2/Samsn1/Rasgrp1	14	5	ENSMUSG00000061762/ENSMUSG00000021732/ENSMUSG00000044206/ENSMUSG00000029053/ENSMUSG00000015619	9	ENSMUSG00000015396/ENSMUSG00000026770/ENSMUSG00000022797/ENSMUSG00000063415/ENSMUSG00000036931/ENSMUSG00000027398/ENSMUSG00000048583/ENSMUSG00000022876/ENSMUSG00000027347
BP	GO:0003018	vascular process in circulatory system	7/316	176/16347	0.0551986	0.43956	ENSMUSG00000055866/ENSMUSG00000031778/ENSMUSG00000034987/ENSMUSG00000027524/ENSMUSG00000035783/ENSMUSG00000025991/ENSMUSG00000028001	Per2/Cx3cl1/Hrh2/Edn3/Acta2/Cps1/Fga	7	5	ENSMUSG00000031778/ENSMUSG00000034987/ENSMUSG00000027524/ENSMUSG00000025991/ENSMUSG00000028001	2	ENSMUSG00000055866/ENSMUSG00000035783
BP	GO:0002449	lymphocyte mediated immunity	8/316	213/16347	0.0554056	0.43956	ENSMUSG00000024164/ENSMUSG00000025498/ENSMUSG00000073418/ENSMUSG00000022797/ENSMUSG00000029053/ENSMUSG00000015619/ENSMUSG00000048583/ENSMUSG00000027347	C3/Irf7/C4b/Tfrc/Prkcz/Gata3/Igf2/Rasgrp1	8	4	ENSMUSG00000024164/ENSMUSG00000073418/ENSMUSG00000029053/ENSMUSG00000015619	4	ENSMUSG00000025498/ENSMUSG00000022797/ENSMUSG00000048583/ENSMUSG00000027347
BP	GO:0001655	urogenital system development	10/316	290/16347	0.0559679	0.43956	ENSMUSG00000079465/ENSMUSG00000062563/ENSMUSG00000021732/ENSMUSG00000028364/ENSMUSG00000032036/ENSMUSG00000051159/ENSMUSG00000015619/ENSMUSG00000026605/ENSMUSG00000025001/ENSMUSG00000025932	Col4a3/Cys1/Fgf10/Tnc/Kirrel3/Cited1/Gata3/Cenpf/Hells/Eya1	10	4	ENSMUSG00000021732/ENSMUSG00000015619/ENSMUSG00000026605/ENSMUSG00000025932	6	ENSMUSG00000079465/ENSMUSG00000062563/ENSMUSG00000028364/ENSMUSG00000032036/ENSMUSG00000051159/ENSMUSG00000025001
BP	GO:0006584	catecholamine metabolic process	3/316	45/16347	0.0559834	0.43956	ENSMUSG00000057880/ENSMUSG00000020182/ENSMUSG00000015619	Abat/Ddc/Gata3	3	2	ENSMUSG00000057880/ENSMUSG00000015619	1	ENSMUSG00000020182
BP	GO:0009712	catechol-containing compound metabolic process	3/316	45/16347	0.0559834	0.43956	ENSMUSG00000057880/ENSMUSG00000020182/ENSMUSG00000015619	Abat/Ddc/Gata3	3	2	ENSMUSG00000057880/ENSMUSG00000015619	1	ENSMUSG00000020182
BP	GO:0048010	vascular endothelial growth factor receptor signaling pathway	3/316	45/16347	0.0559834	0.43956	ENSMUSG00000022025/ENSMUSG00000021732/ENSMUSG00000031380	Cnmd/Fgf10/Vegfd	3	3	ENSMUSG00000022025/ENSMUSG00000021732/ENSMUSG00000031380	0
BP	GO:0016202	regulation of striated muscle tissue development	6/316	141/16347	0.0561911	0.43956	ENSMUSG00000055116/ENSMUSG00000005124/ENSMUSG00000022371/ENSMUSG00000063415/ENSMUSG00000025013/ENSMUSG00000026605	Arntl/Ccn4/Col14a1/Cyp26b1/Tll2/Cenpf	6	2	ENSMUSG00000055116/ENSMUSG00000026605	4	ENSMUSG00000005124/ENSMUSG00000022371/ENSMUSG00000063415/ENSMUSG00000025013
BP	GO:0010039	response to iron ion	2/316	20/16347	0.056301	0.43956	ENSMUSG00000057880/ENSMUSG00000022797	Abat/Tfrc	2	1	ENSMUSG00000057880	1	ENSMUSG00000022797
BP	GO:0018149	peptide cross-linking	2/316	20/16347	0.056301	0.43956	ENSMUSG00000058297/ENSMUSG00000026043	Spock2/Col3a1	2	1	ENSMUSG00000058297	1	ENSMUSG00000026043
BP	GO:0031649	heat generation	2/316	20/16347	0.056301	0.43956	ENSMUSG00000057880/ENSMUSG00000027398	Abat/Il1b	2	1	ENSMUSG00000057880	1	ENSMUSG00000027398
BP	GO:0032461	positive regulation of protein oligomerization	2/316	20/16347	0.056301	0.43956	ENSMUSG00000022037/ENSMUSG00000043613	Clu/Mmp3	2	2	ENSMUSG00000022037/ENSMUSG00000043613	0
BP	GO:0034505	tooth mineralization	2/316	20/16347	0.056301	0.43956	ENSMUSG00000063275/ENSMUSG00000044976	Hacd1/Wdr72	2	0		2	ENSMUSG00000063275/ENSMUSG00000044976
BP	GO:0035094	response to nicotine	2/316	20/16347	0.056301	0.43956	ENSMUSG00000057880/ENSMUSG00000048583	Abat/Igf2	2	1	ENSMUSG00000057880	1	ENSMUSG00000048583
BP	GO:0043501	skeletal muscle adaptation	2/316	20/16347	0.056301	0.43956	ENSMUSG00000026407/ENSMUSG00000053093	Cacna1s/Myh7	2	2	ENSMUSG00000026407/ENSMUSG00000053093	0
BP	GO:0060219	camera-type eye photoreceptor cell differentiation	2/316	20/16347	0.056301	0.43956	ENSMUSG00000021730/ENSMUSG00000026114	Hcn1/Cnga3	2	1	ENSMUSG00000026114	1	ENSMUSG00000021730
BP	GO:0089718	amino acid import across plasma membrane	2/316	20/16347	0.056301	0.43956	ENSMUSG00000055866/ENSMUSG00000024935	Per2/Slc1a1	2	1	ENSMUSG00000024935	1	ENSMUSG00000055866
BP	GO:0051952	regulation of amine transport	4/316	75/16347	0.0572709	0.443418	ENSMUSG00000057880/ENSMUSG00000023064/ENSMUSG00000055866/ENSMUSG00000027398	Abat/Sncg/Per2/Il1b	4	2	ENSMUSG00000057880/ENSMUSG00000023064	2	ENSMUSG00000055866/ENSMUSG00000027398
BP	GO:2001057	reactive nitrogen species metabolic process	4/316	75/16347	0.0572709	0.443418	ENSMUSG00000022037/ENSMUSG00000024087/ENSMUSG00000025991/ENSMUSG00000027398	Clu/Cyp1b1/Cps1/Il1b	4	3	ENSMUSG00000022037/ENSMUSG00000024087/ENSMUSG00000025991	1	ENSMUSG00000027398
BP	GO:0046890	regulation of lipid biosynthetic process	6/316	142/16347	0.0577649	0.443418	ENSMUSG00000020333/ENSMUSG00000024164/ENSMUSG00000020609/ENSMUSG00000027398/ENSMUSG00000019577/ENSMUSG00000048583	Acsl6/C3/Apob/Il1b/Pdk4/Igf2	6	4	ENSMUSG00000020333/ENSMUSG00000024164/ENSMUSG00000020609/ENSMUSG00000019577	2	ENSMUSG00000027398/ENSMUSG00000048583
BP	GO:0051147	regulation of muscle cell differentiation	6/316	142/16347	0.0577649	0.443418	ENSMUSG00000009185/ENSMUSG00000005124/ENSMUSG00000022371/ENSMUSG00000063415/ENSMUSG00000028179/ENSMUSG00000048583	Ccl8/Ccn4/Col14a1/Cyp26b1/Cth/Igf2	6	2	ENSMUSG00000009185/ENSMUSG00000028179	4	ENSMUSG00000005124/ENSMUSG00000022371/ENSMUSG00000063415/ENSMUSG00000048583
BP	GO:1902107	positive regulation of leukocyte differentiation	6/316	142/16347	0.0577649	0.443418	ENSMUSG00000015396/ENSMUSG00000026770/ENSMUSG00000029053/ENSMUSG00000015619/ENSMUSG00000027398/ENSMUSG00000027347	Cd83/Il2ra/Prkcz/Gata3/Il1b/Rasgrp1	6	2	ENSMUSG00000029053/ENSMUSG00000015619	4	ENSMUSG00000015396/ENSMUSG00000026770/ENSMUSG00000027398/ENSMUSG00000027347
BP	GO:1990823	response to leukemia inhibitory factor	6/316	142/16347	0.0577649	0.443418	ENSMUSG00000028003/ENSMUSG00000058297/ENSMUSG00000022797/ENSMUSG00000028179/ENSMUSG00000026398/ENSMUSG00000025001	Lrat/Spock2/Tfrc/Cth/Nr5a2/Hells	6	2	ENSMUSG00000058297/ENSMUSG00000028179	4	ENSMUSG00000028003/ENSMUSG00000022797/ENSMUSG00000026398/ENSMUSG00000025001
BP	GO:1990830	cellular response to leukemia inhibitory factor	6/316	142/16347	0.0577649	0.443418	ENSMUSG00000028003/ENSMUSG00000058297/ENSMUSG00000022797/ENSMUSG00000028179/ENSMUSG00000026398/ENSMUSG00000025001	Lrat/Spock2/Tfrc/Cth/Nr5a2/Hells	6	2	ENSMUSG00000058297/ENSMUSG00000028179	4	ENSMUSG00000028003/ENSMUSG00000022797/ENSMUSG00000026398/ENSMUSG00000025001
BP	GO:0002548	monocyte chemotaxis	3/316	46/16347	0.0590649	0.445605	ENSMUSG00000031778/ENSMUSG00000009185/ENSMUSG00000020676	Cx3cl1/Ccl8/Ccl11	3	3	ENSMUSG00000031778/ENSMUSG00000009185/ENSMUSG00000020676	0
BP	GO:0045604	regulation of epidermal cell differentiation	3/316	46/16347	0.0590649	0.445605	ENSMUSG00000046186/ENSMUSG00000022286/ENSMUSG00000028681	Cd109/Grhl2/Ptch2	3	1	ENSMUSG00000022286	2	ENSMUSG00000046186/ENSMUSG00000028681
BP	GO:0031589	cell-substrate adhesion	10/316	293/16347	0.0591544	0.445605	ENSMUSG00000047497/ENSMUSG00000063275/ENSMUSG00000024076/ENSMUSG00000058297/ENSMUSG00000026043/ENSMUSG00000029053/ENSMUSG00000004415/ENSMUSG00000022439/ENSMUSG00000028001/ENSMUSG00000052504	Adamts12/Hacd1/Vit/Spock2/Col3a1/Prkcz/Col26a1/Parvg/Fga/Epha3	10	4	ENSMUSG00000024076/ENSMUSG00000058297/ENSMUSG00000029053/ENSMUSG00000028001	6	ENSMUSG00000047497/ENSMUSG00000063275/ENSMUSG00000026043/ENSMUSG00000004415/ENSMUSG00000022439/ENSMUSG00000052504
BP	GO:0002819	regulation of adaptive immune response	6/316	143/16347	0.0593649	0.445605	ENSMUSG00000024164/ENSMUSG00000025498/ENSMUSG00000022797/ENSMUSG00000029053/ENSMUSG00000015619/ENSMUSG00000022876	C3/Irf7/Tfrc/Prkcz/Gata3/Samsn1	6	3	ENSMUSG00000024164/ENSMUSG00000029053/ENSMUSG00000015619	3	ENSMUSG00000025498/ENSMUSG00000022797/ENSMUSG00000022876
BP	GO:1903321	negative regulation of protein modification by small protein conjugation or removal	4/316	76/16347	0.0595739	0.445605	ENSMUSG00000055866/ENSMUSG00000078816/ENSMUSG00000024901/ENSMUSG00000046490	Per2/Prkcg/Peli3/Rnf222	4	2	ENSMUSG00000024901/ENSMUSG00000046490	2	ENSMUSG00000055866/ENSMUSG00000078816
BP	GO:1903524	positive regulation of blood circulation	4/316	76/16347	0.0595739	0.445605	ENSMUSG00000034987/ENSMUSG00000027524/ENSMUSG00000024935/ENSMUSG00000028001	Hrh2/Edn3/Slc1a1/Fga	4	4	ENSMUSG00000034987/ENSMUSG00000027524/ENSMUSG00000024935/ENSMUSG00000028001	0
BP	GO:0048634	regulation of muscle organ development	6/316	144/16347	0.0609911	0.445605	ENSMUSG00000055116/ENSMUSG00000005124/ENSMUSG00000022371/ENSMUSG00000063415/ENSMUSG00000025013/ENSMUSG00000026605	Arntl/Ccn4/Col14a1/Cyp26b1/Tll2/Cenpf	6	2	ENSMUSG00000055116/ENSMUSG00000026605	4	ENSMUSG00000005124/ENSMUSG00000022371/ENSMUSG00000063415/ENSMUSG00000025013
BP	GO:1901861	regulation of muscle tissue development	6/316	144/16347	0.0609911	0.445605	ENSMUSG00000055116/ENSMUSG00000005124/ENSMUSG00000022371/ENSMUSG00000063415/ENSMUSG00000025013/ENSMUSG00000026605	Arntl/Ccn4/Col14a1/Cyp26b1/Tll2/Cenpf	6	2	ENSMUSG00000055116/ENSMUSG00000026605	4	ENSMUSG00000005124/ENSMUSG00000022371/ENSMUSG00000063415/ENSMUSG00000025013
BP	GO:0006820	anion transport	14/316	457/16347	0.0611917	0.445605	ENSMUSG00000057880/ENSMUSG00000023169/ENSMUSG00000020333/ENSMUSG00000055489/ENSMUSG00000022464/ENSMUSG00000055866/ENSMUSG00000023828/ENSMUSG00000034987/ENSMUSG00000027894/ENSMUSG00000030762/ENSMUSG00000017740/ENSMUSG00000024935/ENSMUSG00000078937/ENSMUSG00000027398	Abat/Slc38a1/Acsl6/Ano5/Slc38a4/Per2/Slc22a3/Hrh2/Slc6a17/Aqp8/Slc12a5/Slc1a1/Cpt1b/Il1b	14	10	ENSMUSG00000057880/ENSMUSG00000020333/ENSMUSG00000055489/ENSMUSG00000023828/ENSMUSG00000034987/ENSMUSG00000027894/ENSMUSG00000030762/ENSMUSG00000017740/ENSMUSG00000024935/ENSMUSG00000078937	4	ENSMUSG00000023169/ENSMUSG00000022464/ENSMUSG00000055866/ENSMUSG00000027398
BP	GO:0048871	multicellular organismal homeostasis	10/316	295/16347	0.0613433	0.445605	ENSMUSG00000057880/ENSMUSG00000028825/ENSMUSG00000022371/ENSMUSG00000024411/ENSMUSG00000022797/ENSMUSG00000063415/ENSMUSG00000112129/ENSMUSG00000024330/ENSMUSG00000027398/ENSMUSG00000019577	Abat/Rhd/Col14a1/Aqp4/Tfrc/Cyp26b1/Pbld1/Col11a2/Il1b/Pdk4	10	4	ENSMUSG00000057880/ENSMUSG00000028825/ENSMUSG00000112129/ENSMUSG00000019577	6	ENSMUSG00000022371/ENSMUSG00000024411/ENSMUSG00000022797/ENSMUSG00000063415/ENSMUSG00000024330/ENSMUSG00000027398
BP	GO:0006520	cellular amino acid metabolic process	9/316	256/16347	0.0614056	0.445605	ENSMUSG00000057880/ENSMUSG00000020182/ENSMUSG00000020051/ENSMUSG00000034958/ENSMUSG00000027199/ENSMUSG00000028179/ENSMUSG00000002769/ENSMUSG00000025991/ENSMUSG00000037798	Abat/Ddc/Pah/Atcay/Gatm/Cth/Gnmt/Cps1/Mat1a	9	7	ENSMUSG00000057880/ENSMUSG00000020051/ENSMUSG00000034958/ENSMUSG00000028179/ENSMUSG00000002769/ENSMUSG00000025991/ENSMUSG00000037798	2	ENSMUSG00000020182/ENSMUSG00000027199
BP	GO:0002724	regulation of T cell cytokine production	2/316	21/16347	0.0614536	0.445605	ENSMUSG00000029053/ENSMUSG00000015619	Prkcz/Gata3	2	2	ENSMUSG00000029053/ENSMUSG00000015619	0
BP	GO:0003416	endochondral bone growth	2/316	21/16347	0.0614536	0.445605	ENSMUSG00000050578/ENSMUSG00000028487	Mmp13/Bnc2	2	1	ENSMUSG00000028487	1	ENSMUSG00000050578
BP	GO:0007413	axonal fasciculation	2/316	21/16347	0.0614536	0.445605	ENSMUSG00000023473/ENSMUSG00000052504	Celsr3/Epha3	2	0		2	ENSMUSG00000023473/ENSMUSG00000052504
BP	GO:0009713	catechol-containing compound biosynthetic process	2/316	21/16347	0.0614536	0.445605	ENSMUSG00000020182/ENSMUSG00000015619	Ddc/Gata3	2	1	ENSMUSG00000015619	1	ENSMUSG00000020182
BP	GO:0010866	regulation of triglyceride biosynthetic process	2/316	21/16347	0.0614536	0.445605	ENSMUSG00000020333/ENSMUSG00000024164	Acsl6/C3	2	2	ENSMUSG00000020333/ENSMUSG00000024164	0
BP	GO:0019433	triglyceride catabolic process	2/316	21/16347	0.0614536	0.445605	ENSMUSG00000025991/ENSMUSG00000020609	Cps1/Apob	2	2	ENSMUSG00000025991/ENSMUSG00000020609	0
BP	GO:0032703	negative regulation of interleukin-2 production	2/316	21/16347	0.0614536	0.445605	ENSMUSG00000044206/ENSMUSG00000015619	Vsig4/Gata3	2	2	ENSMUSG00000044206/ENSMUSG00000015619	0
BP	GO:0032753	positive regulation of interleukin-4 production	2/316	21/16347	0.0614536	0.445605	ENSMUSG00000029053/ENSMUSG00000015619	Prkcz/Gata3	2	2	ENSMUSG00000029053/ENSMUSG00000015619	0
BP	GO:0034114	regulation of heterotypic cell-cell adhesion	2/316	21/16347	0.0614536	0.445605	ENSMUSG00000028001/ENSMUSG00000027398	Fga/Il1b	2	1	ENSMUSG00000028001	1	ENSMUSG00000027398
BP	GO:0042044	fluid transport	2/316	21/16347	0.0614536	0.445605	ENSMUSG00000024411/ENSMUSG00000030762	Aqp4/Aqp8	2	1	ENSMUSG00000030762	1	ENSMUSG00000024411
BP	GO:0042423	catecholamine biosynthetic process	2/316	21/16347	0.0614536	0.445605	ENSMUSG00000020182/ENSMUSG00000015619	Ddc/Gata3	2	1	ENSMUSG00000015619	1	ENSMUSG00000020182
BP	GO:0061050	regulation of cell growth involved in cardiac muscle cell development	2/316	21/16347	0.0614536	0.445605	ENSMUSG00000005124/ENSMUSG00000022371	Ccn4/Col14a1	2	0		2	ENSMUSG00000005124/ENSMUSG00000022371
BP	GO:0106030	neuron projection fasciculation	2/316	21/16347	0.0614536	0.445605	ENSMUSG00000023473/ENSMUSG00000052504	Celsr3/Epha3	2	0		2	ENSMUSG00000023473/ENSMUSG00000052504
BP	GO:0010717	regulation of epithelial to mesenchymal transition	4/316	77/16347	0.0619256	0.445605	ENSMUSG00000034205/ENSMUSG00000112129/ENSMUSG00000027398/ENSMUSG00000052504	Loxl2/Pbld1/Il1b/Epha3	4	1	ENSMUSG00000112129	3	ENSMUSG00000034205/ENSMUSG00000027398/ENSMUSG00000052504
BP	GO:0051149	positive regulation of muscle cell differentiation	4/316	77/16347	0.0619256	0.445605	ENSMUSG00000009185/ENSMUSG00000005124/ENSMUSG00000063415/ENSMUSG00000028179	Ccl8/Ccn4/Cyp26b1/Cth	4	2	ENSMUSG00000009185/ENSMUSG00000028179	2	ENSMUSG00000005124/ENSMUSG00000063415
BP	GO:0015807	L-amino acid transport	3/316	47/16347	0.0622245	0.445605	ENSMUSG00000055866/ENSMUSG00000027894/ENSMUSG00000024935	Per2/Slc6a17/Slc1a1	3	2	ENSMUSG00000027894/ENSMUSG00000024935	1	ENSMUSG00000055866
BP	GO:2000351	regulation of endothelial cell apoptotic process	3/316	47/16347	0.0622245	0.445605	ENSMUSG00000002289/ENSMUSG00000015619/ENSMUSG00000028001	Angptl4/Gata3/Fga	3	3	ENSMUSG00000002289/ENSMUSG00000015619/ENSMUSG00000028001	0
BP	GO:2000514	regulation of CD4-positive, alpha-beta T cell activation	3/316	47/16347	0.0622245	0.445605	ENSMUSG00000015396/ENSMUSG00000029053/ENSMUSG00000015619	Cd83/Prkcz/Gata3	3	2	ENSMUSG00000029053/ENSMUSG00000015619	1	ENSMUSG00000015396
BP	GO:0010811	positive regulation of cell-substrate adhesion	5/316	110/16347	0.0622754	0.445605	ENSMUSG00000063275/ENSMUSG00000024076/ENSMUSG00000058297/ENSMUSG00000029053/ENSMUSG00000004415	Hacd1/Vit/Spock2/Prkcz/Col26a1	5	3	ENSMUSG00000024076/ENSMUSG00000058297/ENSMUSG00000029053	2	ENSMUSG00000063275/ENSMUSG00000004415
BP	GO:0009914	hormone transport	10/316	296/16347	0.0624573	0.445605	ENSMUSG00000057880/ENSMUSG00000055116/ENSMUSG00000055866/ENSMUSG00000061762/ENSMUSG00000026204/ENSMUSG00000027524/ENSMUSG00000061808/ENSMUSG00000015619/ENSMUSG00000028001/ENSMUSG00000027398	Abat/Arntl/Per2/Tac1/Ptprn/Edn3/Ttr/Gata3/Fga/Il1b	10	8	ENSMUSG00000057880/ENSMUSG00000055116/ENSMUSG00000061762/ENSMUSG00000026204/ENSMUSG00000027524/ENSMUSG00000061808/ENSMUSG00000015619/ENSMUSG00000028001	2	ENSMUSG00000055866/ENSMUSG00000027398
BP	GO:0006575	cellular modified amino acid metabolic process	6/316	145/16347	0.0626436	0.445605	ENSMUSG00000027199/ENSMUSG00000074183/ENSMUSG00000040675/ENSMUSG00000028179/ENSMUSG00000015619/ENSMUSG00000050737	Gatm/Gsta1/Mthfd1l/Cth/Gata3/Ptges	6	4	ENSMUSG00000074183/ENSMUSG00000028179/ENSMUSG00000015619/ENSMUSG00000050737	2	ENSMUSG00000027199/ENSMUSG00000040675
BP	GO:0030534	adult behavior	6/316	145/16347	0.0626436	0.445605	ENSMUSG00000057880/ENSMUSG00000035566/ENSMUSG00000023064/ENSMUSG00000030683/ENSMUSG00000061718/ENSMUSG00000050511	Abat/Pcdh17/Sncg/Sez6l2/Ppp1r1b/Oprd1	6	2	ENSMUSG00000057880/ENSMUSG00000023064	4	ENSMUSG00000035566/ENSMUSG00000030683/ENSMUSG00000061718/ENSMUSG00000050511
BP	GO:0002705	positive regulation of leukocyte mediated immunity	5/316	111/16347	0.0642329	0.450935	ENSMUSG00000024164/ENSMUSG00000022797/ENSMUSG00000029053/ENSMUSG00000015619/ENSMUSG00000027347	C3/Tfrc/Prkcz/Gata3/Rasgrp1	5	3	ENSMUSG00000024164/ENSMUSG00000029053/ENSMUSG00000015619	2	ENSMUSG00000022797/ENSMUSG00000027347
BP	GO:0051928	positive regulation of calcium ion transport	5/316	111/16347	0.0642329	0.450935	ENSMUSG00000039639/ENSMUSG00000044338/ENSMUSG00000007122/ENSMUSG00000103476/ENSMUSG00000036832	Kcne1/Aplnr/Casq1/Strit1/Lpar3	5	1	ENSMUSG00000103476	4	ENSMUSG00000039639/ENSMUSG00000044338/ENSMUSG00000007122/ENSMUSG00000036832
BP	GO:1901605	alpha-amino acid metabolic process	7/316	183/16347	0.0652281	0.450935	ENSMUSG00000020051/ENSMUSG00000034958/ENSMUSG00000027199/ENSMUSG00000028179/ENSMUSG00000002769/ENSMUSG00000025991/ENSMUSG00000037798	Pah/Atcay/Gatm/Cth/Gnmt/Cps1/Mat1a	7	6	ENSMUSG00000020051/ENSMUSG00000034958/ENSMUSG00000028179/ENSMUSG00000002769/ENSMUSG00000025991/ENSMUSG00000037798	1	ENSMUSG00000027199
BP	GO:0007566	embryo implantation	3/316	48/16347	0.0654613	0.450935	ENSMUSG00000017737/ENSMUSG00000030359/ENSMUSG00000059908	Mmp9/Pzp/Mug1	3	3	ENSMUSG00000017737/ENSMUSG00000030359/ENSMUSG00000059908	0
BP	GO:0015909	long-chain fatty acid transport	3/316	48/16347	0.0654613	0.450935	ENSMUSG00000020333/ENSMUSG00000034987/ENSMUSG00000078937	Acsl6/Hrh2/Cpt1b	3	3	ENSMUSG00000020333/ENSMUSG00000034987/ENSMUSG00000078937	0
BP	GO:0050819	negative regulation of coagulation	3/316	48/16347	0.0654613	0.450935	ENSMUSG00000057880/ENSMUSG00000044499/ENSMUSG00000028001	Abat/Hs3st5/Fga	3	3	ENSMUSG00000057880/ENSMUSG00000044499/ENSMUSG00000028001	0
BP	GO:1901016	regulation of potassium ion transmembrane transporter activity	3/316	48/16347	0.0654613	0.450935	ENSMUSG00000039639/ENSMUSG00000058975/ENSMUSG00000075224	Kcne1/Kcnc1/Lrrc55	3	1	ENSMUSG00000058975	2	ENSMUSG00000039639/ENSMUSG00000075224
BP	GO:1902041	regulation of extrinsic apoptotic signaling pathway via death domain receptors	3/316	48/16347	0.0654613	0.450935	ENSMUSG00000027375/ENSMUSG00000052430/ENSMUSG00000028001	Mal/Bmpr1b/Fga	3	3	ENSMUSG00000027375/ENSMUSG00000052430/ENSMUSG00000028001	0
BP	GO:0061448	connective tissue development	8/316	221/16347	0.0657702	0.450935	ENSMUSG00000034205/ENSMUSG00000047497/ENSMUSG00000020467/ENSMUSG00000022025/ENSMUSG00000050578/ENSMUSG00000024330/ENSMUSG00000052430/ENSMUSG00000070691	Loxl2/Adamts12/Efemp1/Cnmd/Mmp13/Col11a2/Bmpr1b/Runx3	8	3	ENSMUSG00000020467/ENSMUSG00000022025/ENSMUSG00000052430	5	ENSMUSG00000034205/ENSMUSG00000047497/ENSMUSG00000050578/ENSMUSG00000024330/ENSMUSG00000070691
BP	GO:0007416	synapse assembly	6/316	147/16347	0.0660275	0.450935	ENSMUSG00000035566/ENSMUSG00000046699/ENSMUSG00000034648/ENSMUSG00000032036/ENSMUSG00000032452/ENSMUSG00000045876	Pcdh17/Slitrk4/Lrrn1/Kirrel3/Clstn2/Pcdhb8	6	0		6	ENSMUSG00000035566/ENSMUSG00000046699/ENSMUSG00000034648/ENSMUSG00000032036/ENSMUSG00000032452/ENSMUSG00000045876
BP	GO:0002052	positive regulation of neuroblast proliferation	2/316	22/16347	0.0667598	0.450935	ENSMUSG00000052336/ENSMUSG00000031778	Cx3cr1/Cx3cl1	2	1	ENSMUSG00000031778	1	ENSMUSG00000052336
BP	GO:0010884	positive regulation of lipid storage	2/316	22/16347	0.0667598	0.450935	ENSMUSG00000024164/ENSMUSG00000020609	C3/Apob	2	2	ENSMUSG00000024164/ENSMUSG00000020609	0
BP	GO:0010893	positive regulation of steroid biosynthetic process	2/316	22/16347	0.0667598	0.450935	ENSMUSG00000027398/ENSMUSG00000048583	Il1b/Igf2	2	0		2	ENSMUSG00000027398/ENSMUSG00000048583
BP	GO:0010954	positive regulation of protein processing	2/316	22/16347	0.0667598	0.450935	ENSMUSG00000024164/ENSMUSG00000022181	C3/C6	2	2	ENSMUSG00000024164/ENSMUSG00000022181	0
BP	GO:0014046	dopamine secretion	2/316	22/16347	0.0667598	0.450935	ENSMUSG00000057880/ENSMUSG00000023064	Abat/Sncg	2	2	ENSMUSG00000057880/ENSMUSG00000023064	0
BP	GO:0014059	regulation of dopamine secretion	2/316	22/16347	0.0667598	0.450935	ENSMUSG00000057880/ENSMUSG00000023064	Abat/Sncg	2	2	ENSMUSG00000057880/ENSMUSG00000023064	0
BP	GO:0042104	positive regulation of activated T cell proliferation	2/316	22/16347	0.0667598	0.450935	ENSMUSG00000026770/ENSMUSG00000048583	Il2ra/Igf2	2	0		2	ENSMUSG00000026770/ENSMUSG00000048583
BP	GO:0042573	retinoic acid metabolic process	2/316	22/16347	0.0667598	0.450935	ENSMUSG00000063415/ENSMUSG00000032315	Cyp26b1/Cyp1a1	2	1	ENSMUSG00000032315	1	ENSMUSG00000063415
BP	GO:0043372	positive regulation of CD4-positive, alpha-beta T cell differentiation	2/316	22/16347	0.0667598	0.450935	ENSMUSG00000015396/ENSMUSG00000029053	Cd83/Prkcz	2	1	ENSMUSG00000029053	1	ENSMUSG00000015396
BP	GO:0048670	regulation of collateral sprouting	2/316	22/16347	0.0667598	0.450935	ENSMUSG00000036264/ENSMUSG00000036832	Fstl4/Lpar3	2	1	ENSMUSG00000036264	1	ENSMUSG00000036832
BP	GO:0060037	pharyngeal system development	2/316	22/16347	0.0667598	0.450935	ENSMUSG00000015619/ENSMUSG00000025932	Gata3/Eya1	2	2	ENSMUSG00000015619/ENSMUSG00000025932	0
BP	GO:2000311	regulation of AMPA receptor activity	2/316	22/16347	0.0667598	0.450935	ENSMUSG00000022602/ENSMUSG00000053930	Arc/Shisa6	2	2	ENSMUSG00000022602/ENSMUSG00000053930	0
BP	GO:0006112	energy reserve metabolic process	4/316	79/16347	0.0667739	0.450935	ENSMUSG00000055866/ENSMUSG00000002769/ENSMUSG00000025127/ENSMUSG00000048583	Per2/Gnmt/Gcgr/Igf2	4	1	ENSMUSG00000002769	3	ENSMUSG00000055866/ENSMUSG00000025127/ENSMUSG00000048583
BP	GO:1903035	negative regulation of response to wounding	4/316	79/16347	0.0667739	0.450935	ENSMUSG00000057880/ENSMUSG00000046186/ENSMUSG00000028001/ENSMUSG00000043811	Abat/Cd109/Fga/Rtn4r	4	2	ENSMUSG00000057880/ENSMUSG00000028001	2	ENSMUSG00000046186/ENSMUSG00000043811
BP	GO:0030324	lung development	7/316	185/16347	0.0682835	0.458636	ENSMUSG00000018593/ENSMUSG00000016194/ENSMUSG00000021732/ENSMUSG00000036040/ENSMUSG00000022286/ENSMUSG00000028364/ENSMUSG00000025932	Sparc/Hsd11b1/Fgf10/Adamtsl2/Grhl2/Tnc/Eya1	7	4	ENSMUSG00000016194/ENSMUSG00000021732/ENSMUSG00000022286/ENSMUSG00000025932	3	ENSMUSG00000018593/ENSMUSG00000036040/ENSMUSG00000028364
BP	GO:0007528	neuromuscular junction development	3/316	49/16347	0.0687739	0.458636	ENSMUSG00000031274/ENSMUSG00000026407/ENSMUSG00000028364	Col4a5/Cacna1s/Tnc	3	1	ENSMUSG00000026407	2	ENSMUSG00000031274/ENSMUSG00000028364
BP	GO:0035272	exocrine system development	3/316	49/16347	0.0687739	0.458636	ENSMUSG00000021732/ENSMUSG00000026380/ENSMUSG00000048583	Fgf10/Tfcp2l1/Igf2	3	2	ENSMUSG00000021732/ENSMUSG00000026380	1	ENSMUSG00000048583
BP	GO:0050879	multicellular organismal movement	3/316	49/16347	0.0687739	0.458636	ENSMUSG00000007122/ENSMUSG00000053093/ENSMUSG00000103476	Casq1/Myh7/Strit1	3	2	ENSMUSG00000053093/ENSMUSG00000103476	1	ENSMUSG00000007122
BP	GO:0050881	musculoskeletal movement	3/316	49/16347	0.0687739	0.458636	ENSMUSG00000007122/ENSMUSG00000053093/ENSMUSG00000103476	Casq1/Myh7/Strit1	3	2	ENSMUSG00000053093/ENSMUSG00000103476	1	ENSMUSG00000007122
BP	GO:0060986	endocrine hormone secretion	3/316	49/16347	0.0687739	0.458636	ENSMUSG00000061762/ENSMUSG00000015619/ENSMUSG00000027398	Tac1/Gata3/Il1b	3	2	ENSMUSG00000061762/ENSMUSG00000015619	1	ENSMUSG00000027398
BP	GO:0018958	phenol-containing compound metabolic process	4/316	80/16347	0.0692699	0.460983	ENSMUSG00000057880/ENSMUSG00000020182/ENSMUSG00000051159/ENSMUSG00000015619	Abat/Ddc/Cited1/Gata3	4	2	ENSMUSG00000057880/ENSMUSG00000015619	2	ENSMUSG00000020182/ENSMUSG00000051159
BP	GO:0031214	biomineral tissue development	5/316	114/16347	0.0703109	0.46694	ENSMUSG00000063275/ENSMUSG00000054675/ENSMUSG00000044976/ENSMUSG00000050578/ENSMUSG00000052430	Hacd1/Tmem119/Wdr72/Mmp13/Bmpr1b	5	1	ENSMUSG00000052430	4	ENSMUSG00000063275/ENSMUSG00000054675/ENSMUSG00000044976/ENSMUSG00000050578
BP	GO:0009266	response to temperature stimulus	6/316	150/16347	0.0713002	0.467915	ENSMUSG00000007122/ENSMUSG00000032942/ENSMUSG00000048070/ENSMUSG00000033249/ENSMUSG00000017740/ENSMUSG00000078963	Casq1/Ucp3/Pirt/Hsf4/Slc12a5/Hsbp1l1	6	3	ENSMUSG00000032942/ENSMUSG00000033249/ENSMUSG00000017740	3	ENSMUSG00000007122/ENSMUSG00000048070/ENSMUSG00000078963
BP	GO:0048588	developmental cell growth	8/316	225/16347	0.0713743	0.467915	ENSMUSG00000000305/ENSMUSG00000005124/ENSMUSG00000022371/ENSMUSG00000029053/ENSMUSG00000036264/ENSMUSG00000043811/ENSMUSG00000036832/ENSMUSG00000028488	Cdh4/Ccn4/Col14a1/Prkcz/Fstl4/Rtn4r/Lpar3/Sh3gl2	8	4	ENSMUSG00000000305/ENSMUSG00000029053/ENSMUSG00000036264/ENSMUSG00000028488	4	ENSMUSG00000005124/ENSMUSG00000022371/ENSMUSG00000043811/ENSMUSG00000036832
BP	GO:1903793	positive regulation of anion transport	3/316	50/16347	0.0721611	0.467915	ENSMUSG00000057880/ENSMUSG00000020333/ENSMUSG00000027398	Abat/Acsl6/Il1b	3	2	ENSMUSG00000057880/ENSMUSG00000020333	1	ENSMUSG00000027398
BP	GO:0000132	establishment of mitotic spindle orientation	2/316	23/16347	0.0722117	0.467915	ENSMUSG00000021732/ENSMUSG00000025932	Fgf10/Eya1	2	2	ENSMUSG00000021732/ENSMUSG00000025932	0
BP	GO:0003338	metanephros morphogenesis	2/316	23/16347	0.0722117	0.467915	ENSMUSG00000021732/ENSMUSG00000051159	Fgf10/Cited1	2	1	ENSMUSG00000021732	1	ENSMUSG00000051159
BP	GO:0007271	synaptic transmission, cholinergic	2/316	23/16347	0.0722117	0.467915	ENSMUSG00000061762/ENSMUSG00000048330	Tac1/Ric3	2	2	ENSMUSG00000061762/ENSMUSG00000048330	0
BP	GO:0010460	positive regulation of heart rate	2/316	23/16347	0.0722117	0.467915	ENSMUSG00000027524/ENSMUSG00000024935	Edn3/Slc1a1	2	2	ENSMUSG00000027524/ENSMUSG00000024935	0
BP	GO:0043090	amino acid import	2/316	23/16347	0.0722117	0.467915	ENSMUSG00000055866/ENSMUSG00000024935	Per2/Slc1a1	2	1	ENSMUSG00000024935	1	ENSMUSG00000055866
BP	GO:0044550	secondary metabolite biosynthetic process	2/316	23/16347	0.0722117	0.467915	ENSMUSG00000028179/ENSMUSG00000051159	Cth/Cited1	2	1	ENSMUSG00000028179	1	ENSMUSG00000051159
BP	GO:0048643	positive regulation of skeletal muscle tissue development	2/316	23/16347	0.0722117	0.467915	ENSMUSG00000055116/ENSMUSG00000063415	Arntl/Cyp26b1	2	1	ENSMUSG00000055116	1	ENSMUSG00000063415
BP	GO:0061037	negative regulation of cartilage development	2/316	23/16347	0.0722117	0.467915	ENSMUSG00000047497/ENSMUSG00000020467	Adamts12/Efemp1	2	1	ENSMUSG00000020467	1	ENSMUSG00000047497
BP	GO:0098868	bone growth	2/316	23/16347	0.0722117	0.467915	ENSMUSG00000050578/ENSMUSG00000028487	Mmp13/Bnc2	2	1	ENSMUSG00000028487	1	ENSMUSG00000050578
BP	GO:0030323	respiratory tube development	7/316	188/16347	0.0730255	0.472232	ENSMUSG00000018593/ENSMUSG00000016194/ENSMUSG00000021732/ENSMUSG00000036040/ENSMUSG00000022286/ENSMUSG00000028364/ENSMUSG00000025932	Sparc/Hsd11b1/Fgf10/Adamtsl2/Grhl2/Tnc/Eya1	7	4	ENSMUSG00000016194/ENSMUSG00000021732/ENSMUSG00000022286/ENSMUSG00000025932	3	ENSMUSG00000018593/ENSMUSG00000036040/ENSMUSG00000028364
BP	GO:0051289	protein homotetramerization	4/316	82/16347	0.0744042	0.4779	ENSMUSG00000021730/ENSMUSG00000028179/ENSMUSG00000002769/ENSMUSG00000037798	Hcn1/Cth/Gnmt/Mat1a	4	3	ENSMUSG00000028179/ENSMUSG00000002769/ENSMUSG00000037798	1	ENSMUSG00000021730
BP	GO:0060993	kidney morphogenesis	4/316	82/16347	0.0744042	0.4779	ENSMUSG00000021732/ENSMUSG00000051159/ENSMUSG00000015619/ENSMUSG00000025932	Fgf10/Cited1/Gata3/Eya1	4	3	ENSMUSG00000021732/ENSMUSG00000015619/ENSMUSG00000025932	1	ENSMUSG00000051159
BP	GO:0001936	regulation of endothelial cell proliferation	5/316	116/16347	0.074533	0.4779	ENSMUSG00000018593/ENSMUSG00000044338/ENSMUSG00000022025/ENSMUSG00000020676/ENSMUSG00000031380	Sparc/Aplnr/Cnmd/Ccl11/Vegfd	5	3	ENSMUSG00000022025/ENSMUSG00000020676/ENSMUSG00000031380	2	ENSMUSG00000018593/ENSMUSG00000044338
BP	GO:0055123	digestive system development	5/316	116/16347	0.074533	0.4779	ENSMUSG00000034987/ENSMUSG00000021732/ENSMUSG00000026043/ENSMUSG00000015619/ENSMUSG00000048583	Hrh2/Fgf10/Col3a1/Gata3/Igf2	5	3	ENSMUSG00000034987/ENSMUSG00000021732/ENSMUSG00000015619	2	ENSMUSG00000026043/ENSMUSG00000048583
BP	GO:0000302	response to reactive oxygen species	7/316	189/16347	0.0746485	0.4779	ENSMUSG00000024087/ENSMUSG00000017737/ENSMUSG00000026204/ENSMUSG00000032942/ENSMUSG00000022679/ENSMUSG00000031722/ENSMUSG00000027699	Cyp1b1/Mmp9/Ptprn/Ucp3/Mpv17l/Hp/Ect2	7	6	ENSMUSG00000024087/ENSMUSG00000017737/ENSMUSG00000026204/ENSMUSG00000032942/ENSMUSG00000022679/ENSMUSG00000031722	1	ENSMUSG00000027699
BP	GO:0045739	positive regulation of DNA repair	3/316	51/16347	0.0756217	0.482201	ENSMUSG00000078816/ENSMUSG00000021732/ENSMUSG00000025932	Prkcg/Fgf10/Eya1	3	2	ENSMUSG00000021732/ENSMUSG00000025932	1	ENSMUSG00000078816
BP	GO:0045840	positive regulation of mitotic nuclear division	3/316	51/16347	0.0756217	0.482201	ENSMUSG00000027524/ENSMUSG00000027398/ENSMUSG00000048583	Edn3/Il1b/Igf2	3	1	ENSMUSG00000027524	2	ENSMUSG00000027398/ENSMUSG00000048583
BP	GO:0032963	collagen metabolic process	4/316	83/16347	0.0770417	0.487365	ENSMUSG00000017737/ENSMUSG00000042436/ENSMUSG00000043613/ENSMUSG00000050578	Mmp9/Mfap4/Mmp3/Mmp13	4	2	ENSMUSG00000017737/ENSMUSG00000043613	2	ENSMUSG00000042436/ENSMUSG00000050578
BP	GO:0033077	T cell differentiation in thymus	4/316	83/16347	0.0770417	0.487365	ENSMUSG00000036931/ENSMUSG00000015619/ENSMUSG00000027398/ENSMUSG00000027347	Nfkbid/Gata3/Il1b/Rasgrp1	4	1	ENSMUSG00000015619	3	ENSMUSG00000036931/ENSMUSG00000027398/ENSMUSG00000027347
BP	GO:0050886	endocrine process	4/316	83/16347	0.0770417	0.487365	ENSMUSG00000061762/ENSMUSG00000027524/ENSMUSG00000015619/ENSMUSG00000027398	Tac1/Edn3/Gata3/Il1b	4	3	ENSMUSG00000061762/ENSMUSG00000027524/ENSMUSG00000015619	1	ENSMUSG00000027398
BP	GO:0060078	regulation of postsynaptic membrane potential	4/316	83/16347	0.0770417	0.487365	ENSMUSG00000057880/ENSMUSG00000031778/ENSMUSG00000029053/ENSMUSG00000020734	Abat/Cx3cl1/Prkcz/Grin2c	4	4	ENSMUSG00000057880/ENSMUSG00000031778/ENSMUSG00000029053/ENSMUSG00000020734	0
BP	GO:0009954	proximal/distal pattern formation	2/316	24/16347	0.0778019	0.487365	ENSMUSG00000021732/ENSMUSG00000063415	Fgf10/Cyp26b1	2	1	ENSMUSG00000021732	1	ENSMUSG00000063415
BP	GO:0014829	vascular smooth muscle contraction	2/316	24/16347	0.0778019	0.487365	ENSMUSG00000027524/ENSMUSG00000035783	Edn3/Acta2	2	1	ENSMUSG00000027524	1	ENSMUSG00000035783
BP	GO:0030201	heparan sulfate proteoglycan metabolic process	2/316	24/16347	0.0778019	0.487365	ENSMUSG00000044499/ENSMUSG00000062184	Hs3st5/Hs6st2	2	1	ENSMUSG00000044499	1	ENSMUSG00000062184
BP	GO:0031069	hair follicle morphogenesis	2/316	24/16347	0.0778019	0.487365	ENSMUSG00000021732/ENSMUSG00000070691	Fgf10/Runx3	2	1	ENSMUSG00000021732	1	ENSMUSG00000070691
BP	GO:1903319	positive regulation of protein maturation	2/316	24/16347	0.0778019	0.487365	ENSMUSG00000024164/ENSMUSG00000022181	C3/C6	2	2	ENSMUSG00000024164/ENSMUSG00000022181	0
BP	GO:0033674	positive regulation of kinase activity	14/316	475/16347	0.0783249	0.489684	ENSMUSG00000019828/ENSMUSG00000022037/ENSMUSG00000027524/ENSMUSG00000021732/ENSMUSG00000029053/ENSMUSG00000031853/ENSMUSG00000025271/ENSMUSG00000052854/ENSMUSG00000027699/ENSMUSG00000027398/ENSMUSG00000048583/ENSMUSG00000052504/ENSMUSG00000036832/ENSMUSG00000027347	Grm1/Clu/Edn3/Fgf10/Prkcz/Map3k21/Pfkfb1/Nrk/Ect2/Il1b/Igf2/Epha3/Lpar3/Rasgrp1	14	7	ENSMUSG00000019828/ENSMUSG00000022037/ENSMUSG00000027524/ENSMUSG00000021732/ENSMUSG00000029053/ENSMUSG00000031853/ENSMUSG00000025271	7	ENSMUSG00000052854/ENSMUSG00000027699/ENSMUSG00000027398/ENSMUSG00000048583/ENSMUSG00000052504/ENSMUSG00000036832/ENSMUSG00000027347
BP	GO:0097530	granulocyte migration	5/316	118/16347	0.0788903	0.491033	ENSMUSG00000031778/ENSMUSG00000009185/ENSMUSG00000027524/ENSMUSG00000020676/ENSMUSG00000027398	Cx3cl1/Ccl8/Edn3/Ccl11/Il1b	5	4	ENSMUSG00000031778/ENSMUSG00000009185/ENSMUSG00000027524/ENSMUSG00000020676	1	ENSMUSG00000027398
BP	GO:0006749	glutathione metabolic process	3/316	52/16347	0.0791543	0.491033	ENSMUSG00000074183/ENSMUSG00000028179/ENSMUSG00000050737	Gsta1/Cth/Ptges	3	3	ENSMUSG00000074183/ENSMUSG00000028179/ENSMUSG00000050737	0
BP	GO:0046637	regulation of alpha-beta T cell differentiation	3/316	52/16347	0.0791543	0.491033	ENSMUSG00000015396/ENSMUSG00000029053/ENSMUSG00000015619	Cd83/Prkcz/Gata3	3	2	ENSMUSG00000029053/ENSMUSG00000015619	1	ENSMUSG00000015396
BP	GO:0048641	regulation of skeletal muscle tissue development	3/316	52/16347	0.0791543	0.491033	ENSMUSG00000055116/ENSMUSG00000063415/ENSMUSG00000025013	Arntl/Cyp26b1/Tll2	3	1	ENSMUSG00000055116	2	ENSMUSG00000063415/ENSMUSG00000025013
BP	GO:0030216	keratinocyte differentiation	4/316	84/16347	0.0797256	0.49362	ENSMUSG00000046186/ENSMUSG00000063415/ENSMUSG00000022286/ENSMUSG00000024136	Cd109/Cyp26b1/Grhl2/Dnase1l2	4	1	ENSMUSG00000022286	3	ENSMUSG00000046186/ENSMUSG00000063415/ENSMUSG00000024136
BP	GO:0071214	cellular response to abiotic stimulus	8/316	231/16347	0.0803113	0.49533	ENSMUSG00000039639/ENSMUSG00000019828/ENSMUSG00000050640/ENSMUSG00000042436/ENSMUSG00000041482/ENSMUSG00000030346/ENSMUSG00000027699/ENSMUSG00000015619	Kcne1/Grm1/Tmem150c/Mfap4/Piezo2/Rad51ap1/Ect2/Gata3	8	3	ENSMUSG00000019828/ENSMUSG00000050640/ENSMUSG00000015619	5	ENSMUSG00000039639/ENSMUSG00000042436/ENSMUSG00000041482/ENSMUSG00000030346/ENSMUSG00000027699
BP	GO:0104004	cellular response to environmental stimulus	8/316	231/16347	0.0803113	0.49533	ENSMUSG00000039639/ENSMUSG00000019828/ENSMUSG00000050640/ENSMUSG00000042436/ENSMUSG00000041482/ENSMUSG00000030346/ENSMUSG00000027699/ENSMUSG00000015619	Kcne1/Grm1/Tmem150c/Mfap4/Piezo2/Rad51ap1/Ect2/Gata3	8	3	ENSMUSG00000019828/ENSMUSG00000050640/ENSMUSG00000015619	5	ENSMUSG00000039639/ENSMUSG00000042436/ENSMUSG00000041482/ENSMUSG00000030346/ENSMUSG00000027699
BP	GO:0006109	regulation of carbohydrate metabolic process	6/316	155/16347	0.0806112	0.496224	ENSMUSG00000016194/ENSMUSG00000025271/ENSMUSG00000002769/ENSMUSG00000025127/ENSMUSG00000019577/ENSMUSG00000048583	Hsd11b1/Pfkfb1/Gnmt/Gcgr/Pdk4/Igf2	6	4	ENSMUSG00000016194/ENSMUSG00000025271/ENSMUSG00000002769/ENSMUSG00000019577	2	ENSMUSG00000025127/ENSMUSG00000048583
BP	GO:0034341	response to interferon-gamma	5/316	119/16347	0.0811192	0.498393	ENSMUSG00000031778/ENSMUSG00000009185/ENSMUSG00000024411/ENSMUSG00000020676/ENSMUSG00000051159	Cx3cl1/Ccl8/Aqp4/Ccl11/Cited1	5	3	ENSMUSG00000031778/ENSMUSG00000009185/ENSMUSG00000020676	2	ENSMUSG00000024411/ENSMUSG00000051159
BP	GO:0007584	response to nutrient	4/316	85/16347	0.0824556	0.503626	ENSMUSG00000050195/ENSMUSG00000027199/ENSMUSG00000022758/ENSMUSG00000027398	Scd4/Gatm/P2rx6/Il1b	4	1	ENSMUSG00000022758	3	ENSMUSG00000050195/ENSMUSG00000027199/ENSMUSG00000027398
BP	GO:0043266	regulation of potassium ion transport	4/316	85/16347	0.0824556	0.503626	ENSMUSG00000039639/ENSMUSG00000058975/ENSMUSG00000075224/ENSMUSG00000027524	Kcne1/Kcnc1/Lrrc55/Edn3	4	2	ENSMUSG00000058975/ENSMUSG00000027524	2	ENSMUSG00000039639/ENSMUSG00000075224
BP	GO:0070661	leukocyte proliferation	9/316	272/16347	0.0824907	0.503626	ENSMUSG00000022037/ENSMUSG00000061762/ENSMUSG00000026770/ENSMUSG00000021732/ENSMUSG00000044206/ENSMUSG00000022797/ENSMUSG00000025001/ENSMUSG00000027398/ENSMUSG00000048583	Clu/Tac1/Il2ra/Fgf10/Vsig4/Tfrc/Hells/Il1b/Igf2	9	4	ENSMUSG00000022037/ENSMUSG00000061762/ENSMUSG00000021732/ENSMUSG00000044206	5	ENSMUSG00000026770/ENSMUSG00000022797/ENSMUSG00000025001/ENSMUSG00000027398/ENSMUSG00000048583
BP	GO:0007193	adenylate cyclase-inhibiting G-protein coupled receptor signaling pathway	3/316	53/16347	0.0827577	0.503626	ENSMUSG00000019828/ENSMUSG00000022376/ENSMUSG00000050511	Grm1/Adcy8/Oprd1	3	2	ENSMUSG00000019828/ENSMUSG00000022376	1	ENSMUSG00000050511
BP	GO:0048678	response to axon injury	3/316	53/16347	0.0827577	0.503626	ENSMUSG00000042834/ENSMUSG00000028364/ENSMUSG00000043811	Nrep/Tnc/Rtn4r	3	0		3	ENSMUSG00000042834/ENSMUSG00000028364/ENSMUSG00000043811
BP	GO:0030318	melanocyte differentiation	2/316	25/16347	0.0835228	0.506357	ENSMUSG00000027524/ENSMUSG00000051159	Edn3/Cited1	2	1	ENSMUSG00000027524	1	ENSMUSG00000051159
BP	GO:0050927	positive regulation of positive chemotaxis	2/316	25/16347	0.0835228	0.506357	ENSMUSG00000021732/ENSMUSG00000031380	Fgf10/Vegfd	2	2	ENSMUSG00000021732/ENSMUSG00000031380	0
BP	GO:0043010	camera-type eye development	9/316	273/16347	0.0839375	0.507909	ENSMUSG00000026407/ENSMUSG00000021730/ENSMUSG00000024087/ENSMUSG00000021732/ENSMUSG00000026114/ENSMUSG00000022286/ENSMUSG00000033249/ENSMUSG00000052430/ENSMUSG00000015619	Cacna1s/Hcn1/Cyp1b1/Fgf10/Cnga3/Grhl2/Hsf4/Bmpr1b/Gata3	9	8	ENSMUSG00000026407/ENSMUSG00000024087/ENSMUSG00000021732/ENSMUSG00000026114/ENSMUSG00000022286/ENSMUSG00000033249/ENSMUSG00000052430/ENSMUSG00000015619	1	ENSMUSG00000021730
BP	GO:0003012	muscle system process	11/316	355/16347	0.0847047	0.511584	ENSMUSG00000057880/ENSMUSG00000046480/ENSMUSG00000026407/ENSMUSG00000007122/ENSMUSG00000005124/ENSMUSG00000022371/ENSMUSG00000053093/ENSMUSG00000027524/ENSMUSG00000027199/ENSMUSG00000103476/ENSMUSG00000035783	Abat/Scn4b/Cacna1s/Casq1/Ccn4/Col14a1/Myh7/Edn3/Gatm/Strit1/Acta2	11	6	ENSMUSG00000057880/ENSMUSG00000046480/ENSMUSG00000026407/ENSMUSG00000053093/ENSMUSG00000027524/ENSMUSG00000103476	5	ENSMUSG00000007122/ENSMUSG00000005124/ENSMUSG00000022371/ENSMUSG00000027199/ENSMUSG00000035783
BP	GO:0006816	calcium ion transport	11/316	356/16347	0.0859824	0.517129	ENSMUSG00000039639/ENSMUSG00000044338/ENSMUSG00000026407/ENSMUSG00000007122/ENSMUSG00000103476/ENSMUSG00000078815/ENSMUSG00000000197/ENSMUSG00000020734/ENSMUSG00000036832/ENSMUSG00000031376/ENSMUSG00000050511	Kcne1/Aplnr/Cacna1s/Casq1/Strit1/Cacng6/Nalcn/Grin2c/Lpar3/Atp2b3/Oprd1	11	6	ENSMUSG00000026407/ENSMUSG00000103476/ENSMUSG00000078815/ENSMUSG00000000197/ENSMUSG00000020734/ENSMUSG00000031376	5	ENSMUSG00000039639/ENSMUSG00000044338/ENSMUSG00000007122/ENSMUSG00000036832/ENSMUSG00000050511
BP	GO:0001654	eye development	10/316	315/16347	0.0861246	0.517129	ENSMUSG00000037016/ENSMUSG00000026407/ENSMUSG00000021730/ENSMUSG00000024087/ENSMUSG00000021732/ENSMUSG00000026114/ENSMUSG00000022286/ENSMUSG00000033249/ENSMUSG00000052430/ENSMUSG00000015619	Frem2/Cacna1s/Hcn1/Cyp1b1/Fgf10/Cnga3/Grhl2/Hsf4/Bmpr1b/Gata3	10	8	ENSMUSG00000026407/ENSMUSG00000024087/ENSMUSG00000021732/ENSMUSG00000026114/ENSMUSG00000022286/ENSMUSG00000033249/ENSMUSG00000052430/ENSMUSG00000015619	2	ENSMUSG00000037016/ENSMUSG00000021730
BP	GO:0000768	syncytium formation by plasma membrane fusion	3/316	54/16347	0.0864305	0.517129	ENSMUSG00000026407/ENSMUSG00000046186/ENSMUSG00000009185	Cacna1s/Cd109/Ccl8	3	2	ENSMUSG00000026407/ENSMUSG00000009185	1	ENSMUSG00000046186
BP	GO:0007218	neuropeptide signaling pathway	3/316	54/16347	0.0864305	0.517129	ENSMUSG00000045573/ENSMUSG00000061762/ENSMUSG00000050511	Penk/Tac1/Oprd1	3	2	ENSMUSG00000045573/ENSMUSG00000061762	1	ENSMUSG00000050511
BP	GO:0043462	regulation of ATPase activity	3/316	54/16347	0.0864305	0.517129	ENSMUSG00000028307/ENSMUSG00000021732/ENSMUSG00000103476	Aldob/Fgf10/Strit1	3	3	ENSMUSG00000028307/ENSMUSG00000021732/ENSMUSG00000103476	0
BP	GO:0008016	regulation of heart contraction	6/316	159/16347	0.0885271	0.523929	ENSMUSG00000039639/ENSMUSG00000046480/ENSMUSG00000061762/ENSMUSG00000053093/ENSMUSG00000027524/ENSMUSG00000024935	Kcne1/Scn4b/Tac1/Myh7/Edn3/Slc1a1	6	5	ENSMUSG00000046480/ENSMUSG00000061762/ENSMUSG00000053093/ENSMUSG00000027524/ENSMUSG00000024935	1	ENSMUSG00000039639
BP	GO:0035335	peptidyl-tyrosine dephosphorylation	2/316	26/16347	0.0893675	0.523929	ENSMUSG00000031530/ENSMUSG00000025932	Dusp4/Eya1	2	2	ENSMUSG00000031530/ENSMUSG00000025932	0
BP	GO:0035640	exploration behavior	2/316	26/16347	0.0893675	0.523929	ENSMUSG00000057880/ENSMUSG00000045573	Abat/Penk	2	2	ENSMUSG00000057880/ENSMUSG00000045573	0
BP	GO:0040001	establishment of mitotic spindle localization	2/316	26/16347	0.0893675	0.523929	ENSMUSG00000021732/ENSMUSG00000025932	Fgf10/Eya1	2	2	ENSMUSG00000021732/ENSMUSG00000025932	0
BP	GO:0044331	cell-cell adhesion mediated by cadherin	2/316	26/16347	0.0893675	0.523929	ENSMUSG00000000305/ENSMUSG00000053166	Cdh4/Cdh22	2	2	ENSMUSG00000000305/ENSMUSG00000053166	0
BP	GO:0050926	regulation of positive chemotaxis	2/316	26/16347	0.0893675	0.523929	ENSMUSG00000021732/ENSMUSG00000031380	Fgf10/Vegfd	2	2	ENSMUSG00000021732/ENSMUSG00000031380	0
BP	GO:0051953	negative regulation of amine transport	2/316	26/16347	0.0893675	0.523929	ENSMUSG00000057880/ENSMUSG00000027398	Abat/Il1b	2	1	ENSMUSG00000057880	1	ENSMUSG00000027398
BP	GO:0060512	prostate gland morphogenesis	2/316	26/16347	0.0893675	0.523929	ENSMUSG00000021732/ENSMUSG00000028364	Fgf10/Tnc	2	1	ENSMUSG00000021732	1	ENSMUSG00000028364
BP	GO:0060740	prostate gland epithelium morphogenesis	2/316	26/16347	0.0893675	0.523929	ENSMUSG00000021732/ENSMUSG00000028364	Fgf10/Tnc	2	1	ENSMUSG00000021732	1	ENSMUSG00000028364
BP	GO:0070296	sarcoplasmic reticulum calcium ion transport	2/316	26/16347	0.0893675	0.523929	ENSMUSG00000007122/ENSMUSG00000103476	Casq1/Strit1	2	1	ENSMUSG00000103476	1	ENSMUSG00000007122
BP	GO:2000516	positive regulation of CD4-positive, alpha-beta T cell activation	2/316	26/16347	0.0893675	0.523929	ENSMUSG00000015396/ENSMUSG00000029053	Cd83/Prkcz	2	1	ENSMUSG00000029053	1	ENSMUSG00000015396
BP	GO:0001822	kidney development	8/316	237/16347	0.0898851	0.525753	ENSMUSG00000079465/ENSMUSG00000062563/ENSMUSG00000021732/ENSMUSG00000032036/ENSMUSG00000051159/ENSMUSG00000015619/ENSMUSG00000026605/ENSMUSG00000025932	Col4a3/Cys1/Fgf10/Kirrel3/Cited1/Gata3/Cenpf/Eya1	8	4	ENSMUSG00000021732/ENSMUSG00000015619/ENSMUSG00000026605/ENSMUSG00000025932	4	ENSMUSG00000079465/ENSMUSG00000062563/ENSMUSG00000032036/ENSMUSG00000051159
BP	GO:0030512	negative regulation of transforming growth factor beta receptor signaling pathway	3/316	55/16347	0.0901713	0.525753	ENSMUSG00000046186/ENSMUSG00000036040/ENSMUSG00000112129	Cd109/Adamtsl2/Pbld1	3	1	ENSMUSG00000112129	2	ENSMUSG00000046186/ENSMUSG00000036040
BP	GO:0031102	neuron projection regeneration	3/316	55/16347	0.0901713	0.525753	ENSMUSG00000042834/ENSMUSG00000028364/ENSMUSG00000043811	Nrep/Tnc/Rtn4r	3	0		3	ENSMUSG00000042834/ENSMUSG00000028364/ENSMUSG00000043811
BP	GO:0006641	triglyceride metabolic process	4/316	88/16347	0.0909171	0.52722	ENSMUSG00000020333/ENSMUSG00000024164/ENSMUSG00000025991/ENSMUSG00000020609	Acsl6/C3/Cps1/Apob	4	4	ENSMUSG00000020333/ENSMUSG00000024164/ENSMUSG00000025991/ENSMUSG00000020609	0
BP	GO:0017015	regulation of transforming growth factor beta receptor signaling pathway	4/316	88/16347	0.0909171	0.52722	ENSMUSG00000046186/ENSMUSG00000042834/ENSMUSG00000036040/ENSMUSG00000112129	Cd109/Nrep/Adamtsl2/Pbld1	4	1	ENSMUSG00000112129	3	ENSMUSG00000046186/ENSMUSG00000042834/ENSMUSG00000036040
BP	GO:0045778	positive regulation of ossification	4/316	88/16347	0.0909171	0.52722	ENSMUSG00000061762/ENSMUSG00000022025/ENSMUSG00000054675/ENSMUSG00000052430	Tac1/Cnmd/Tmem119/Bmpr1b	4	3	ENSMUSG00000061762/ENSMUSG00000022025/ENSMUSG00000052430	1	ENSMUSG00000054675
BP	GO:0007269	neurotransmitter secretion	5/316	124/16347	0.0927601	0.534038	ENSMUSG00000023064/ENSMUSG00000035226/ENSMUSG00000027524/ENSMUSG00000049303/ENSMUSG00000021187	Sncg/Rims4/Edn3/Syt12/Tc2n	5	5	ENSMUSG00000023064/ENSMUSG00000035226/ENSMUSG00000027524/ENSMUSG00000049303/ENSMUSG00000021187	0
BP	GO:0072006	nephron development	5/316	124/16347	0.0927601	0.534038	ENSMUSG00000079465/ENSMUSG00000032036/ENSMUSG00000051159/ENSMUSG00000015619/ENSMUSG00000025932	Col4a3/Kirrel3/Cited1/Gata3/Eya1	5	2	ENSMUSG00000015619/ENSMUSG00000025932	3	ENSMUSG00000079465/ENSMUSG00000032036/ENSMUSG00000051159
BP	GO:0097479	synaptic vesicle localization	5/316	124/16347	0.0927601	0.534038	ENSMUSG00000035566/ENSMUSG00000035226/ENSMUSG00000026764/ENSMUSG00000049303/ENSMUSG00000021187	Pcdh17/Rims4/Kif5c/Syt12/Tc2n	5	4	ENSMUSG00000035226/ENSMUSG00000026764/ENSMUSG00000049303/ENSMUSG00000021187	1	ENSMUSG00000035566
BP	GO:0099643	signal release from synapse	5/316	124/16347	0.0927601	0.534038	ENSMUSG00000023064/ENSMUSG00000035226/ENSMUSG00000027524/ENSMUSG00000049303/ENSMUSG00000021187	Sncg/Rims4/Edn3/Syt12/Tc2n	5	5	ENSMUSG00000023064/ENSMUSG00000035226/ENSMUSG00000027524/ENSMUSG00000049303/ENSMUSG00000021187	0
BP	GO:0030217	T cell differentiation	8/316	239/16347	0.0932175	0.535277	ENSMUSG00000015396/ENSMUSG00000026770/ENSMUSG00000029053/ENSMUSG00000063415/ENSMUSG00000036931/ENSMUSG00000015619/ENSMUSG00000027398/ENSMUSG00000027347	Cd83/Il2ra/Prkcz/Cyp26b1/Nfkbid/Gata3/Il1b/Rasgrp1	8	2	ENSMUSG00000029053/ENSMUSG00000015619	6	ENSMUSG00000015396/ENSMUSG00000026770/ENSMUSG00000063415/ENSMUSG00000036931/ENSMUSG00000027398/ENSMUSG00000027347
BP	GO:0042102	positive regulation of T cell proliferation	4/316	89/16347	0.0938267	0.535277	ENSMUSG00000026770/ENSMUSG00000022797/ENSMUSG00000027398/ENSMUSG00000048583	Il2ra/Tfrc/Il1b/Igf2	4	0		4	ENSMUSG00000026770/ENSMUSG00000022797/ENSMUSG00000027398/ENSMUSG00000048583
BP	GO:0019318	hexose metabolic process	7/316	200/16347	0.0938927	0.535277	ENSMUSG00000028307/ENSMUSG00000055866/ENSMUSG00000025271/ENSMUSG00000002769/ENSMUSG00000025127/ENSMUSG00000019577/ENSMUSG00000048583	Aldob/Per2/Pfkfb1/Gnmt/Gcgr/Pdk4/Igf2	7	4	ENSMUSG00000028307/ENSMUSG00000025271/ENSMUSG00000002769/ENSMUSG00000019577	3	ENSMUSG00000055866/ENSMUSG00000025127/ENSMUSG00000048583
BP	GO:0051648	vesicle localization	7/316	200/16347	0.0938927	0.535277	ENSMUSG00000035566/ENSMUSG00000035226/ENSMUSG00000029053/ENSMUSG00000026764/ENSMUSG00000049303/ENSMUSG00000021187/ENSMUSG00000027347	Pcdh17/Rims4/Prkcz/Kif5c/Syt12/Tc2n/Rasgrp1	7	5	ENSMUSG00000035226/ENSMUSG00000029053/ENSMUSG00000026764/ENSMUSG00000049303/ENSMUSG00000021187	2	ENSMUSG00000035566/ENSMUSG00000027347
BP	GO:0006949	syncytium formation	3/316	56/16347	0.0939786	0.535277	ENSMUSG00000026407/ENSMUSG00000046186/ENSMUSG00000009185	Cacna1s/Cd109/Ccl8	3	2	ENSMUSG00000026407/ENSMUSG00000009185	1	ENSMUSG00000046186
BP	GO:0007405	neuroblast proliferation	3/316	56/16347	0.0939786	0.535277	ENSMUSG00000020333/ENSMUSG00000052336/ENSMUSG00000031778	Acsl6/Cx3cr1/Cx3cl1	3	2	ENSMUSG00000020333/ENSMUSG00000031778	1	ENSMUSG00000052336
BP	GO:0070588	calcium ion transmembrane transport	8/316	240/16347	0.09491	0.537233	ENSMUSG00000039639/ENSMUSG00000044338/ENSMUSG00000026407/ENSMUSG00000007122/ENSMUSG00000103476/ENSMUSG00000078815/ENSMUSG00000000197/ENSMUSG00000020734	Kcne1/Aplnr/Cacna1s/Casq1/Strit1/Cacng6/Nalcn/Grin2c	8	5	ENSMUSG00000026407/ENSMUSG00000103476/ENSMUSG00000078815/ENSMUSG00000000197/ENSMUSG00000020734	3	ENSMUSG00000039639/ENSMUSG00000044338/ENSMUSG00000007122
BP	GO:0010634	positive regulation of epithelial cell migration	5/316	125/16347	0.0951862	0.537233	ENSMUSG00000018593/ENSMUSG00000061762/ENSMUSG00000017737/ENSMUSG00000021732/ENSMUSG00000015619	Sparc/Tac1/Mmp9/Fgf10/Gata3	5	4	ENSMUSG00000061762/ENSMUSG00000017737/ENSMUSG00000021732/ENSMUSG00000015619	1	ENSMUSG00000018593
BP	GO:0033198	response to ATP	2/316	27/16347	0.095329	0.537233	ENSMUSG00000022758/ENSMUSG00000027398	P2rx6/Il1b	2	1	ENSMUSG00000022758	1	ENSMUSG00000027398
BP	GO:0033238	regulation of cellular amine metabolic process	2/316	27/16347	0.095329	0.537233	ENSMUSG00000057880/ENSMUSG00000034958	Abat/Atcay	2	2	ENSMUSG00000057880/ENSMUSG00000034958	0
BP	GO:0045616	regulation of keratinocyte differentiation	2/316	27/16347	0.095329	0.537233	ENSMUSG00000046186/ENSMUSG00000022286	Cd109/Grhl2	2	1	ENSMUSG00000022286	1	ENSMUSG00000046186
BP	GO:1900078	positive regulation of cellular response to insulin stimulus	2/316	27/16347	0.095329	0.537233	ENSMUSG00000029053/ENSMUSG00000048583	Prkcz/Igf2	2	1	ENSMUSG00000029053	1	ENSMUSG00000048583
BP	GO:0007163	establishment or maintenance of cell polarity	7/316	201/16347	0.0957677	0.538756	ENSMUSG00000021732/ENSMUSG00000029053/ENSMUSG00000063415/ENSMUSG00000054855/ENSMUSG00000022439/ENSMUSG00000015619/ENSMUSG00000025932	Fgf10/Prkcz/Cyp26b1/Rnd1/Parvg/Gata3/Eya1	7	5	ENSMUSG00000021732/ENSMUSG00000029053/ENSMUSG00000054855/ENSMUSG00000015619/ENSMUSG00000025932	2	ENSMUSG00000063415/ENSMUSG00000022439
BP	GO:0002824	positive regulation of adaptive immune response based on somatic recombination of immune receptors built from immunoglobulin superfamily domains	4/316	90/16347	0.0967799	0.541595	ENSMUSG00000024164/ENSMUSG00000022797/ENSMUSG00000029053/ENSMUSG00000015619	C3/Tfrc/Prkcz/Gata3	4	3	ENSMUSG00000024164/ENSMUSG00000029053/ENSMUSG00000015619	1	ENSMUSG00000022797
BP	GO:0006885	regulation of pH	4/316	90/16347	0.0967799	0.541595	ENSMUSG00000017740/ENSMUSG00000026065/ENSMUSG00000019577/ENSMUSG00000055069	Slc12a5/Slc9a4/Pdk4/Rab39	4	3	ENSMUSG00000017740/ENSMUSG00000026065/ENSMUSG00000019577	1	ENSMUSG00000055069
BP	GO:1903844	regulation of cellular response to transforming growth factor beta stimulus	4/316	90/16347	0.0967799	0.541595	ENSMUSG00000046186/ENSMUSG00000042834/ENSMUSG00000036040/ENSMUSG00000112129	Cd109/Nrep/Adamtsl2/Pbld1	4	1	ENSMUSG00000112129	3	ENSMUSG00000046186/ENSMUSG00000042834/ENSMUSG00000036040
BP	GO:0071902	positive regulation of protein serine/threonine kinase activity	9/316	282/16347	0.0976421	0.541906	ENSMUSG00000019828/ENSMUSG00000027524/ENSMUSG00000021732/ENSMUSG00000031853/ENSMUSG00000052854/ENSMUSG00000027398/ENSMUSG00000048583/ENSMUSG00000036832/ENSMUSG00000027347	Grm1/Edn3/Fgf10/Map3k21/Nrk/Il1b/Igf2/Lpar3/Rasgrp1	9	4	ENSMUSG00000019828/ENSMUSG00000027524/ENSMUSG00000021732/ENSMUSG00000031853	5	ENSMUSG00000052854/ENSMUSG00000027398/ENSMUSG00000048583/ENSMUSG00000036832/ENSMUSG00000027347
BP	GO:0030010	establishment of cell polarity	5/316	126/16347	0.0976445	0.541906	ENSMUSG00000021732/ENSMUSG00000029053/ENSMUSG00000063415/ENSMUSG00000015619/ENSMUSG00000025932	Fgf10/Prkcz/Cyp26b1/Gata3/Eya1	5	4	ENSMUSG00000021732/ENSMUSG00000029053/ENSMUSG00000015619/ENSMUSG00000025932	1	ENSMUSG00000063415
BP	GO:0051937	catecholamine transport	3/316	57/16347	0.0978511	0.541906	ENSMUSG00000057880/ENSMUSG00000023064/ENSMUSG00000023828	Abat/Sncg/Slc22a3	3	3	ENSMUSG00000057880/ENSMUSG00000023064/ENSMUSG00000023828	0
BP	GO:0060425	lung morphogenesis	3/316	57/16347	0.0978511	0.541906	ENSMUSG00000021732/ENSMUSG00000022286/ENSMUSG00000028364	Fgf10/Grhl2/Tnc	3	2	ENSMUSG00000021732/ENSMUSG00000022286	1	ENSMUSG00000028364
BP	GO:0061035	regulation of cartilage development	3/316	57/16347	0.0978511	0.541906	ENSMUSG00000034205/ENSMUSG00000047497/ENSMUSG00000020467	Loxl2/Adamts12/Efemp1	3	1	ENSMUSG00000020467	2	ENSMUSG00000034205/ENSMUSG00000047497
BP	GO:1903845	negative regulation of cellular response to transforming growth factor beta stimulus	3/316	57/16347	0.0978511	0.541906	ENSMUSG00000046186/ENSMUSG00000036040/ENSMUSG00000112129	Cd109/Adamtsl2/Pbld1	3	1	ENSMUSG00000112129	2	ENSMUSG00000046186/ENSMUSG00000036040
BP	GO:0045860	positive regulation of protein kinase activity	12/316	408/16347	0.0991134	0.547599	ENSMUSG00000019828/ENSMUSG00000022037/ENSMUSG00000027524/ENSMUSG00000021732/ENSMUSG00000029053/ENSMUSG00000031853/ENSMUSG00000052854/ENSMUSG00000027699/ENSMUSG00000027398/ENSMUSG00000048583/ENSMUSG00000036832/ENSMUSG00000027347	Grm1/Clu/Edn3/Fgf10/Prkcz/Map3k21/Nrk/Ect2/Il1b/Igf2/Lpar3/Rasgrp1	12	6	ENSMUSG00000019828/ENSMUSG00000022037/ENSMUSG00000027524/ENSMUSG00000021732/ENSMUSG00000029053/ENSMUSG00000031853	6	ENSMUSG00000052854/ENSMUSG00000027699/ENSMUSG00000027398/ENSMUSG00000048583/ENSMUSG00000036832/ENSMUSG00000027347
BP	GO:0050670	regulation of lymphocyte proliferation	7/316	203/16347	0.0995798	0.547599	ENSMUSG00000061762/ENSMUSG00000026770/ENSMUSG00000021732/ENSMUSG00000044206/ENSMUSG00000022797/ENSMUSG00000027398/ENSMUSG00000048583	Tac1/Il2ra/Fgf10/Vsig4/Tfrc/Il1b/Igf2	7	3	ENSMUSG00000061762/ENSMUSG00000021732/ENSMUSG00000044206	4	ENSMUSG00000026770/ENSMUSG00000022797/ENSMUSG00000027398/ENSMUSG00000048583
BP	GO:0035270	endocrine system development	4/316	91/16347	0.0997764	0.547599	ENSMUSG00000022037/ENSMUSG00000055116/ENSMUSG00000021732/ENSMUSG00000015619	Clu/Arntl/Fgf10/Gata3	4	4	ENSMUSG00000022037/ENSMUSG00000055116/ENSMUSG00000021732/ENSMUSG00000015619	0
BP	GO:0044264	cellular polysaccharide metabolic process	4/316	91/16347	0.0997764	0.547599	ENSMUSG00000055866/ENSMUSG00000002769/ENSMUSG00000025127/ENSMUSG00000048583	Per2/Gnmt/Gcgr/Igf2	4	1	ENSMUSG00000002769	3	ENSMUSG00000055866/ENSMUSG00000025127/ENSMUSG00000048583
BP	GO:0045861	negative regulation of proteolysis	9/316	284/16347	0.100854	0.547599	ENSMUSG00000046186/ENSMUSG00000078816/ENSMUSG00000068794/ENSMUSG00000021091/ENSMUSG00000017737/ENSMUSG00000022871/ENSMUSG00000030359/ENSMUSG00000058207/ENSMUSG00000059908	Cd109/Prkcg/Col28a1/Serpina3n/Mmp9/Fetub/Pzp/Serpina3k/Mug1	9	6	ENSMUSG00000021091/ENSMUSG00000017737/ENSMUSG00000022871/ENSMUSG00000030359/ENSMUSG00000058207/ENSMUSG00000059908	3	ENSMUSG00000046186/ENSMUSG00000078816/ENSMUSG00000068794
BP	GO:0001964	startle response	2/316	28/16347	0.101401	0.547599	ENSMUSG00000045573/ENSMUSG00000019874	Penk/Fabp7	2	2	ENSMUSG00000045573/ENSMUSG00000019874	0
BP	GO:0002828	regulation of type 2 immune response	2/316	28/16347	0.101401	0.547599	ENSMUSG00000029053/ENSMUSG00000015619	Prkcz/Gata3	2	2	ENSMUSG00000029053/ENSMUSG00000015619	0
BP	GO:0010837	regulation of keratinocyte proliferation	2/316	28/16347	0.101401	0.547599	ENSMUSG00000046186/ENSMUSG00000021732	Cd109/Fgf10	2	1	ENSMUSG00000021732	1	ENSMUSG00000046186
BP	GO:0015695	organic cation transport	2/316	28/16347	0.101401	0.547599	ENSMUSG00000028825/ENSMUSG00000023828	Rhd/Slc22a3	2	2	ENSMUSG00000028825/ENSMUSG00000023828	0
BP	GO:0032733	positive regulation of interleukin-10 production	2/316	28/16347	0.101401	0.547599	ENSMUSG00000015396/ENSMUSG00000029053	Cd83/Prkcz	2	1	ENSMUSG00000029053	1	ENSMUSG00000015396
BP	GO:0035025	positive regulation of Rho protein signal transduction	2/316	28/16347	0.101401	0.547599	ENSMUSG00000026043/ENSMUSG00000043811	Col3a1/Rtn4r	2	0		2	ENSMUSG00000026043/ENSMUSG00000043811
BP	GO:0042220	response to cocaine	2/316	28/16347	0.101401	0.547599	ENSMUSG00000057880/ENSMUSG00000061718	Abat/Ppp1r1b	2	1	ENSMUSG00000057880	1	ENSMUSG00000061718
BP	GO:0043547	positive regulation of GTPase activity	7/316	204/16347	0.101517	0.547599	ENSMUSG00000031778/ENSMUSG00000009185/ENSMUSG00000020676/ENSMUSG00000026527/ENSMUSG00000027699/ENSMUSG00000043811/ENSMUSG00000027347	Cx3cl1/Ccl8/Ccl11/Rgs7/Ect2/Rtn4r/Rasgrp1	7	3	ENSMUSG00000031778/ENSMUSG00000009185/ENSMUSG00000020676	4	ENSMUSG00000026527/ENSMUSG00000027699/ENSMUSG00000043811/ENSMUSG00000027347
BP	GO:0046626	regulation of insulin receptor signaling pathway	3/316	58/16347	0.101787	0.547599	ENSMUSG00000029053/ENSMUSG00000027398/ENSMUSG00000048583	Prkcz/Il1b/Igf2	3	1	ENSMUSG00000029053	2	ENSMUSG00000027398/ENSMUSG00000048583
BP	GO:0051591	response to cAMP	3/316	58/16347	0.101787	0.547599	ENSMUSG00000021730/ENSMUSG00000026114/ENSMUSG00000051159	Hcn1/Cnga3/Cited1	3	1	ENSMUSG00000026114	2	ENSMUSG00000021730/ENSMUSG00000051159
BP	GO:2000378	negative regulation of reactive oxygen species metabolic process	3/316	58/16347	0.101787	0.547599	ENSMUSG00000022679/ENSMUSG00000043613/ENSMUSG00000031722	Mpv17l/Mmp3/Hp	3	3	ENSMUSG00000022679/ENSMUSG00000043613/ENSMUSG00000031722	0
BP	GO:2001238	positive regulation of extrinsic apoptotic signaling pathway	3/316	58/16347	0.101787	0.547599	ENSMUSG00000027375/ENSMUSG00000052430/ENSMUSG00000070691	Mal/Bmpr1b/Runx3	3	2	ENSMUSG00000027375/ENSMUSG00000052430	1	ENSMUSG00000070691
BP	GO:0010212	response to ionizing radiation	5/316	128/16347	0.102657	0.550355	ENSMUSG00000030994/ENSMUSG00000030346/ENSMUSG00000027699/ENSMUSG00000015619/ENSMUSG00000025932	D7Ertd443e/Rad51ap1/Ect2/Gata3/Eya1	5	3	ENSMUSG00000030994/ENSMUSG00000015619/ENSMUSG00000025932	2	ENSMUSG00000030346/ENSMUSG00000027699
BP	GO:0007043	cell-cell junction assembly	4/316	92/16347	0.102816	0.550355	ENSMUSG00000000305/ENSMUSG00000053166/ENSMUSG00000022286/ENSMUSG00000027699	Cdh4/Cdh22/Grhl2/Ect2	4	3	ENSMUSG00000000305/ENSMUSG00000053166/ENSMUSG00000022286	1	ENSMUSG00000027699
BP	GO:0042476	odontogenesis	4/316	92/16347	0.102816	0.550355	ENSMUSG00000034387/ENSMUSG00000063275/ENSMUSG00000021732/ENSMUSG00000044976	Ssu2/Hacd1/Fgf10/Wdr72	4	1	ENSMUSG00000021732	3	ENSMUSG00000034387/ENSMUSG00000063275/ENSMUSG00000044976
BP	GO:0009611	response to wounding	12/316	411/16347	0.103125	0.551091	ENSMUSG00000057880/ENSMUSG00000024164/ENSMUSG00000046186/ENSMUSG00000042834/ENSMUSG00000031778/ENSMUSG00000021732/ENSMUSG00000035783/ENSMUSG00000026043/ENSMUSG00000028364/ENSMUSG00000020734/ENSMUSG00000028001/ENSMUSG00000043811	Abat/C3/Cd109/Nrep/Cx3cl1/Fgf10/Acta2/Col3a1/Tnc/Grin2c/Fga/Rtn4r	12	6	ENSMUSG00000057880/ENSMUSG00000024164/ENSMUSG00000031778/ENSMUSG00000021732/ENSMUSG00000020734/ENSMUSG00000028001	6	ENSMUSG00000046186/ENSMUSG00000042834/ENSMUSG00000035783/ENSMUSG00000026043/ENSMUSG00000028364/ENSMUSG00000043811
BP	GO:0032944	regulation of mononuclear cell proliferation	7/316	205/16347	0.103474	0.551969	ENSMUSG00000061762/ENSMUSG00000026770/ENSMUSG00000021732/ENSMUSG00000044206/ENSMUSG00000022797/ENSMUSG00000027398/ENSMUSG00000048583	Tac1/Il2ra/Fgf10/Vsig4/Tfrc/Il1b/Igf2	7	3	ENSMUSG00000061762/ENSMUSG00000021732/ENSMUSG00000044206	4	ENSMUSG00000026770/ENSMUSG00000022797/ENSMUSG00000027398/ENSMUSG00000048583
BP	GO:0010631	epithelial cell migration	8/316	245/16347	0.103634	0.551969	ENSMUSG00000018593/ENSMUSG00000034205/ENSMUSG00000024087/ENSMUSG00000061762/ENSMUSG00000017737/ENSMUSG00000021732/ENSMUSG00000112129/ENSMUSG00000015619	Sparc/Loxl2/Cyp1b1/Tac1/Mmp9/Fgf10/Pbld1/Gata3	8	6	ENSMUSG00000024087/ENSMUSG00000061762/ENSMUSG00000017737/ENSMUSG00000021732/ENSMUSG00000112129/ENSMUSG00000015619	2	ENSMUSG00000018593/ENSMUSG00000034205
BP	GO:0010876	lipid localization	10/316	328/16347	0.105082	0.557203	ENSMUSG00000020333/ENSMUSG00000028003/ENSMUSG00000024164/ENSMUSG00000061762/ENSMUSG00000034987/ENSMUSG00000030762/ENSMUSG00000051855/ENSMUSG00000078937/ENSMUSG00000020609/ENSMUSG00000027398	Acsl6/Lrat/C3/Tac1/Hrh2/Aqp8/Mest/Cpt1b/Apob/Il1b	10	7	ENSMUSG00000020333/ENSMUSG00000024164/ENSMUSG00000061762/ENSMUSG00000034987/ENSMUSG00000030762/ENSMUSG00000078937/ENSMUSG00000020609	3	ENSMUSG00000028003/ENSMUSG00000051855/ENSMUSG00000027398
BP	GO:0071229	cellular response to acid chemical	6/316	167/16347	0.105581	0.557203	ENSMUSG00000085412/ENSMUSG00000026043/ENSMUSG00000043613/ENSMUSG00000063415/ENSMUSG00000019577/ENSMUSG00000052504	Halr1/Col3a1/Mmp3/Cyp26b1/Pdk4/Epha3	6	2	ENSMUSG00000043613/ENSMUSG00000019577	4	ENSMUSG00000085412/ENSMUSG00000026043/ENSMUSG00000063415/ENSMUSG00000052504
BP	GO:0051480	regulation of cytosolic calcium ion concentration	9/316	287/16347	0.105785	0.557203	ENSMUSG00000019828/ENSMUSG00000044338/ENSMUSG00000061762/ENSMUSG00000007122/ENSMUSG00000048330/ENSMUSG00000020734/ENSMUSG00000027398/ENSMUSG00000036832/ENSMUSG00000031376	Grm1/Aplnr/Tac1/Casq1/Ric3/Grin2c/Il1b/Lpar3/Atp2b3	9	5	ENSMUSG00000019828/ENSMUSG00000061762/ENSMUSG00000048330/ENSMUSG00000020734/ENSMUSG00000031376	4	ENSMUSG00000044338/ENSMUSG00000007122/ENSMUSG00000027398/ENSMUSG00000036832
BP	GO:0006305	DNA alkylation	3/316	59/16347	0.105786	0.557203	ENSMUSG00000041912/ENSMUSG00000022286/ENSMUSG00000025001	Tdrkh/Grhl2/Hells	3	2	ENSMUSG00000041912/ENSMUSG00000022286	1	ENSMUSG00000025001
BP	GO:0006306	DNA methylation	3/316	59/16347	0.105786	0.557203	ENSMUSG00000041912/ENSMUSG00000022286/ENSMUSG00000025001	Tdrkh/Grhl2/Hells	3	2	ENSMUSG00000041912/ENSMUSG00000022286	1	ENSMUSG00000025001
BP	GO:0034394	protein localization to cell surface	3/316	59/16347	0.105786	0.557203	ENSMUSG00000028909/ENSMUSG00000048330/ENSMUSG00000021732	Ptpru/Ric3/Fgf10	3	3	ENSMUSG00000028909/ENSMUSG00000048330/ENSMUSG00000021732	0
BP	GO:0001942	hair follicle development	4/316	93/16347	0.105897	0.557203	ENSMUSG00000046186/ENSMUSG00000021732/ENSMUSG00000070691/ENSMUSG00000024136	Cd109/Fgf10/Runx3/Dnase1l2	4	1	ENSMUSG00000021732	3	ENSMUSG00000046186/ENSMUSG00000070691/ENSMUSG00000024136
BP	GO:0006732	coenzyme metabolic process	9/316	288/16347	0.107458	0.557203	ENSMUSG00000028307/ENSMUSG00000030972/ENSMUSG00000016194/ENSMUSG00000020051/ENSMUSG00000040675/ENSMUSG00000002769/ENSMUSG00000025453/ENSMUSG00000019577/ENSMUSG00000037798	Aldob/Acsm5/Hsd11b1/Pah/Mthfd1l/Gnmt/Nnt/Pdk4/Mat1a	9	8	ENSMUSG00000028307/ENSMUSG00000030972/ENSMUSG00000016194/ENSMUSG00000020051/ENSMUSG00000002769/ENSMUSG00000025453/ENSMUSG00000019577/ENSMUSG00000037798	1	ENSMUSG00000040675
BP	GO:0031349	positive regulation of defense response	9/316	288/16347	0.107458	0.557203	ENSMUSG00000045573/ENSMUSG00000024164/ENSMUSG00000025498/ENSMUSG00000061762/ENSMUSG00000024901/ENSMUSG00000044162/ENSMUSG00000073643/ENSMUSG00000027398/ENSMUSG00000027347	Penk/C3/Irf7/Tac1/Peli3/Tnip3/Wdfy1/Il1b/Rasgrp1	9	6	ENSMUSG00000045573/ENSMUSG00000024164/ENSMUSG00000061762/ENSMUSG00000024901/ENSMUSG00000044162/ENSMUSG00000073643	3	ENSMUSG00000025498/ENSMUSG00000027398/ENSMUSG00000027347
BP	GO:0046879	hormone secretion	9/316	288/16347	0.107458	0.557203	ENSMUSG00000057880/ENSMUSG00000055116/ENSMUSG00000055866/ENSMUSG00000061762/ENSMUSG00000026204/ENSMUSG00000027524/ENSMUSG00000015619/ENSMUSG00000028001/ENSMUSG00000027398	Abat/Arntl/Per2/Tac1/Ptprn/Edn3/Gata3/Fga/Il1b	9	7	ENSMUSG00000057880/ENSMUSG00000055116/ENSMUSG00000061762/ENSMUSG00000026204/ENSMUSG00000027524/ENSMUSG00000015619/ENSMUSG00000028001	2	ENSMUSG00000055866/ENSMUSG00000027398
BP	GO:0043171	peptide catabolic process	2/316	29/16347	0.107576	0.557203	ENSMUSG00000024481/ENSMUSG00000050578	Lvrn/Mmp13	2	1	ENSMUSG00000024481	1	ENSMUSG00000050578
BP	GO:0048730	epidermis morphogenesis	2/316	29/16347	0.107576	0.557203	ENSMUSG00000021732/ENSMUSG00000070691	Fgf10/Runx3	2	1	ENSMUSG00000021732	1	ENSMUSG00000070691
BP	GO:0051294	establishment of spindle orientation	2/316	29/16347	0.107576	0.557203	ENSMUSG00000021732/ENSMUSG00000025932	Fgf10/Eya1	2	2	ENSMUSG00000021732/ENSMUSG00000025932	0
BP	GO:0051482	positive regulation of cytosolic calcium ion concentration involved in phospholipase C-activating G-protein coupled signaling pathway	2/316	29/16347	0.107576	0.557203	ENSMUSG00000019828/ENSMUSG00000036832	Grm1/Lpar3	2	1	ENSMUSG00000019828	1	ENSMUSG00000036832
BP	GO:0060306	regulation of membrane repolarization	2/316	29/16347	0.107576	0.557203	ENSMUSG00000039639/ENSMUSG00000046480	Kcne1/Scn4b	2	1	ENSMUSG00000046480	1	ENSMUSG00000039639
BP	GO:0070670	response to interleukin-4	2/316	29/16347	0.107576	0.557203	ENSMUSG00000051159/ENSMUSG00000015619	Cited1/Gata3	2	1	ENSMUSG00000015619	1	ENSMUSG00000051159
BP	GO:1902475	L-alpha-amino acid transmembrane transport	2/316	29/16347	0.107576	0.557203	ENSMUSG00000055866/ENSMUSG00000024935	Per2/Slc1a1	2	1	ENSMUSG00000024935	1	ENSMUSG00000055866
BP	GO:0001819	positive regulation of cytokine production	11/316	372/16347	0.108036	0.558681	ENSMUSG00000022037/ENSMUSG00000024164/ENSMUSG00000025498/ENSMUSG00000015396/ENSMUSG00000024087/ENSMUSG00000031778/ENSMUSG00000029053/ENSMUSG00000031380/ENSMUSG00000015619/ENSMUSG00000027398/ENSMUSG00000027347	Clu/C3/Irf7/Cd83/Cyp1b1/Cx3cl1/Prkcz/Vegfd/Gata3/Il1b/Rasgrp1	11	7	ENSMUSG00000022037/ENSMUSG00000024164/ENSMUSG00000024087/ENSMUSG00000031778/ENSMUSG00000029053/ENSMUSG00000031380/ENSMUSG00000015619	4	ENSMUSG00000025498/ENSMUSG00000015396/ENSMUSG00000027398/ENSMUSG00000027347
BP	GO:0051592	response to calcium ion	4/316	94/16347	0.10902	0.562858	ENSMUSG00000021730/ENSMUSG00000034796/ENSMUSG00000027699/ENSMUSG00000028001	Hcn1/Cpne7/Ect2/Fga	4	2	ENSMUSG00000034796/ENSMUSG00000028001	2	ENSMUSG00000021730/ENSMUSG00000027699
BP	GO:0071479	cellular response to ionizing radiation	3/316	60/16347	0.109845	0.566206	ENSMUSG00000030346/ENSMUSG00000027699/ENSMUSG00000015619	Rad51ap1/Ect2/Gata3	3	1	ENSMUSG00000015619	2	ENSMUSG00000030346/ENSMUSG00000027699
BP	GO:0050807	regulation of synapse organization	6/316	169/16347	0.110094	0.566577	ENSMUSG00000046699/ENSMUSG00000022602/ENSMUSG00000037995/ENSMUSG00000053930/ENSMUSG00000034648/ENSMUSG00000032452	Slitrk4/Arc/Igsf9/Shisa6/Lrrn1/Clstn2	6	2	ENSMUSG00000022602/ENSMUSG00000053930	4	ENSMUSG00000046699/ENSMUSG00000037995/ENSMUSG00000034648/ENSMUSG00000032452
BP	GO:0048705	skeletal system morphogenesis	7/316	209/16347	0.111507	0.567649	ENSMUSG00000040675/ENSMUSG00000063415/ENSMUSG00000022286/ENSMUSG00000050578/ENSMUSG00000024330/ENSMUSG00000052430/ENSMUSG00000025932	Mthfd1l/Cyp26b1/Grhl2/Mmp13/Col11a2/Bmpr1b/Eya1	7	3	ENSMUSG00000022286/ENSMUSG00000052430/ENSMUSG00000025932	4	ENSMUSG00000040675/ENSMUSG00000063415/ENSMUSG00000050578/ENSMUSG00000024330
BP	GO:0006282	regulation of DNA repair	4/316	95/16347	0.112184	0.567649	ENSMUSG00000078816/ENSMUSG00000021732/ENSMUSG00000030346/ENSMUSG00000025932	Prkcg/Fgf10/Rad51ap1/Eya1	4	2	ENSMUSG00000021732/ENSMUSG00000025932	2	ENSMUSG00000078816/ENSMUSG00000030346
BP	GO:0009408	response to heat	4/316	95/16347	0.112184	0.567649	ENSMUSG00000007122/ENSMUSG00000048070/ENSMUSG00000033249/ENSMUSG00000078963	Casq1/Pirt/Hsf4/Hsbp1l1	4	1	ENSMUSG00000033249	3	ENSMUSG00000007122/ENSMUSG00000048070/ENSMUSG00000078963
BP	GO:0022404	molting cycle process	4/316	95/16347	0.112184	0.567649	ENSMUSG00000046186/ENSMUSG00000021732/ENSMUSG00000070691/ENSMUSG00000024136	Cd109/Fgf10/Runx3/Dnase1l2	4	1	ENSMUSG00000021732	3	ENSMUSG00000046186/ENSMUSG00000070691/ENSMUSG00000024136
BP	GO:0022405	hair cycle process	4/316	95/16347	0.112184	0.567649	ENSMUSG00000046186/ENSMUSG00000021732/ENSMUSG00000070691/ENSMUSG00000024136	Cd109/Fgf10/Runx3/Dnase1l2	4	1	ENSMUSG00000021732	3	ENSMUSG00000046186/ENSMUSG00000070691/ENSMUSG00000024136
BP	GO:0098773	skin epidermis development	4/316	95/16347	0.112184	0.567649	ENSMUSG00000046186/ENSMUSG00000021732/ENSMUSG00000070691/ENSMUSG00000024136	Cd109/Fgf10/Runx3/Dnase1l2	4	1	ENSMUSG00000021732	3	ENSMUSG00000046186/ENSMUSG00000070691/ENSMUSG00000024136
BP	GO:0048839	inner ear development	6/316	170/16347	0.112387	0.567649	ENSMUSG00000037016/ENSMUSG00000021508/ENSMUSG00000062563/ENSMUSG00000021732/ENSMUSG00000015619/ENSMUSG00000025932	Frem2/Cxcl14/Cys1/Fgf10/Gata3/Eya1	6	4	ENSMUSG00000021508/ENSMUSG00000021732/ENSMUSG00000015619/ENSMUSG00000025932	2	ENSMUSG00000037016/ENSMUSG00000062563
BP	GO:0006694	steroid biosynthetic process	5/316	132/16347	0.113056	0.567649	ENSMUSG00000016194/ENSMUSG00000052430/ENSMUSG00000020609/ENSMUSG00000027398/ENSMUSG00000048583	Hsd11b1/Bmpr1b/Apob/Il1b/Igf2	5	3	ENSMUSG00000016194/ENSMUSG00000052430/ENSMUSG00000020609	2	ENSMUSG00000027398/ENSMUSG00000048583
BP	GO:0099531	presynaptic process involved in chemical synaptic transmission	5/316	132/16347	0.113056	0.567649	ENSMUSG00000023064/ENSMUSG00000035226/ENSMUSG00000027524/ENSMUSG00000049303/ENSMUSG00000021187	Sncg/Rims4/Edn3/Syt12/Tc2n	5	5	ENSMUSG00000023064/ENSMUSG00000035226/ENSMUSG00000027524/ENSMUSG00000049303/ENSMUSG00000021187	0
BP	GO:0070663	regulation of leukocyte proliferation	7/316	210/16347	0.113566	0.567649	ENSMUSG00000061762/ENSMUSG00000026770/ENSMUSG00000021732/ENSMUSG00000044206/ENSMUSG00000022797/ENSMUSG00000027398/ENSMUSG00000048583	Tac1/Il2ra/Fgf10/Vsig4/Tfrc/Il1b/Igf2	7	3	ENSMUSG00000061762/ENSMUSG00000021732/ENSMUSG00000044206	4	ENSMUSG00000026770/ENSMUSG00000022797/ENSMUSG00000027398/ENSMUSG00000048583
BP	GO:0002920	regulation of humoral immune response	2/316	30/16347	0.113849	0.567649	ENSMUSG00000024164/ENSMUSG00000022181	C3/C6	2	2	ENSMUSG00000024164/ENSMUSG00000022181	0
BP	GO:0019369	arachidonic acid metabolic process	2/316	30/16347	0.113849	0.567649	ENSMUSG00000024087/ENSMUSG00000030483	Cyp1b1/Cyp2b10	2	2	ENSMUSG00000024087/ENSMUSG00000030483	0
BP	GO:0032743	positive regulation of interleukin-2 production	2/316	30/16347	0.113849	0.567649	ENSMUSG00000015396/ENSMUSG00000027398	Cd83/Il1b	2	0		2	ENSMUSG00000015396/ENSMUSG00000027398
BP	GO:0034142	toll-like receptor 4 signaling pathway	2/316	30/16347	0.113849	0.567649	ENSMUSG00000044162/ENSMUSG00000073643	Tnip3/Wdfy1	2	2	ENSMUSG00000044162/ENSMUSG00000073643	0
BP	GO:0045940	positive regulation of steroid metabolic process	2/316	30/16347	0.113849	0.567649	ENSMUSG00000027398/ENSMUSG00000048583	Il1b/Igf2	2	0		2	ENSMUSG00000027398/ENSMUSG00000048583
BP	GO:0046461	neutral lipid catabolic process	2/316	30/16347	0.113849	0.567649	ENSMUSG00000025991/ENSMUSG00000020609	Cps1/Apob	2	2	ENSMUSG00000025991/ENSMUSG00000020609	0
BP	GO:0046464	acylglycerol catabolic process	2/316	30/16347	0.113849	0.567649	ENSMUSG00000025991/ENSMUSG00000020609	Cps1/Apob	2	2	ENSMUSG00000025991/ENSMUSG00000020609	0
BP	GO:0048668	collateral sprouting	2/316	30/16347	0.113849	0.567649	ENSMUSG00000036264/ENSMUSG00000036832	Fstl4/Lpar3	2	1	ENSMUSG00000036264	1	ENSMUSG00000036832
BP	GO:0060441	epithelial tube branching involved in lung morphogenesis	2/316	30/16347	0.113849	0.567649	ENSMUSG00000021732/ENSMUSG00000028364	Fgf10/Tnc	2	1	ENSMUSG00000021732	1	ENSMUSG00000028364
BP	GO:1902692	regulation of neuroblast proliferation	2/316	30/16347	0.113849	0.567649	ENSMUSG00000052336/ENSMUSG00000031778	Cx3cr1/Cx3cl1	2	1	ENSMUSG00000031778	1	ENSMUSG00000052336
BP	GO:0006006	glucose metabolic process	6/316	171/16347	0.114704	0.571024	ENSMUSG00000055866/ENSMUSG00000025271/ENSMUSG00000002769/ENSMUSG00000025127/ENSMUSG00000019577/ENSMUSG00000048583	Per2/Pfkfb1/Gnmt/Gcgr/Pdk4/Igf2	6	3	ENSMUSG00000025271/ENSMUSG00000002769/ENSMUSG00000019577	3	ENSMUSG00000055866/ENSMUSG00000025127/ENSMUSG00000048583
BP	GO:0002821	positive regulation of adaptive immune response	4/316	96/16347	0.115388	0.572646	ENSMUSG00000024164/ENSMUSG00000022797/ENSMUSG00000029053/ENSMUSG00000015619	C3/Tfrc/Prkcz/Gata3	4	3	ENSMUSG00000024164/ENSMUSG00000029053/ENSMUSG00000015619	1	ENSMUSG00000022797
BP	GO:0071466	cellular response to xenobiotic stimulus	4/316	96/16347	0.115388	0.572646	ENSMUSG00000024087/ENSMUSG00000063415/ENSMUSG00000032315/ENSMUSG00000030483	Cyp1b1/Cyp26b1/Cyp1a1/Cyp2b10	4	3	ENSMUSG00000024087/ENSMUSG00000032315/ENSMUSG00000030483	1	ENSMUSG00000063415
BP	GO:0001676	long-chain fatty acid metabolic process	3/316	62/16347	0.11814	0.582153	ENSMUSG00000020333/ENSMUSG00000024087/ENSMUSG00000030483	Acsl6/Cyp1b1/Cyp2b10	3	3	ENSMUSG00000020333/ENSMUSG00000024087/ENSMUSG00000030483	0
BP	GO:0043279	response to alkaloid	3/316	62/16347	0.11814	0.582153	ENSMUSG00000057880/ENSMUSG00000078816/ENSMUSG00000061718	Abat/Prkcg/Ppp1r1b	3	1	ENSMUSG00000057880	2	ENSMUSG00000078816/ENSMUSG00000061718
BP	GO:0051705	multi-organism behavior	3/316	62/16347	0.11814	0.582153	ENSMUSG00000045573/ENSMUSG00000032036/ENSMUSG00000027398	Penk/Kirrel3/Il1b	3	1	ENSMUSG00000045573	2	ENSMUSG00000032036/ENSMUSG00000027398
BP	GO:1902105	regulation of leukocyte differentiation	8/316	253/16347	0.11849	0.582153	ENSMUSG00000015396/ENSMUSG00000026770/ENSMUSG00000029053/ENSMUSG00000063415/ENSMUSG00000036931/ENSMUSG00000015619/ENSMUSG00000027398/ENSMUSG00000027347	Cd83/Il2ra/Prkcz/Cyp26b1/Nfkbid/Gata3/Il1b/Rasgrp1	8	2	ENSMUSG00000029053/ENSMUSG00000015619	6	ENSMUSG00000015396/ENSMUSG00000026770/ENSMUSG00000063415/ENSMUSG00000036931/ENSMUSG00000027398/ENSMUSG00000027347
BP	GO:0030004	cellular monovalent inorganic cation homeostasis	4/316	97/16347	0.118632	0.582153	ENSMUSG00000017740/ENSMUSG00000079105/ENSMUSG00000026065/ENSMUSG00000055069	Slc12a5/C7/Slc9a4/Rab39	4	3	ENSMUSG00000017740/ENSMUSG00000079105/ENSMUSG00000026065	1	ENSMUSG00000055069
BP	GO:1904019	epithelial cell apoptotic process	4/316	97/16347	0.118632	0.582153	ENSMUSG00000079465/ENSMUSG00000002289/ENSMUSG00000015619/ENSMUSG00000028001	Col4a3/Angptl4/Gata3/Fga	4	3	ENSMUSG00000002289/ENSMUSG00000015619/ENSMUSG00000028001	1	ENSMUSG00000079465
BP	GO:0050679	positive regulation of epithelial cell proliferation	6/316	173/16347	0.119411	0.582153	ENSMUSG00000044338/ENSMUSG00000026204/ENSMUSG00000021732/ENSMUSG00000020676/ENSMUSG00000031380/ENSMUSG00000025932	Aplnr/Ptprn/Fgf10/Ccl11/Vegfd/Eya1	6	5	ENSMUSG00000026204/ENSMUSG00000021732/ENSMUSG00000020676/ENSMUSG00000031380/ENSMUSG00000025932	1	ENSMUSG00000044338
BP	GO:0098656	anion transmembrane transport	6/316	173/16347	0.119411	0.582153	ENSMUSG00000023169/ENSMUSG00000020333/ENSMUSG00000022464/ENSMUSG00000055866/ENSMUSG00000017740/ENSMUSG00000024935	Slc38a1/Acsl6/Slc38a4/Per2/Slc12a5/Slc1a1	6	3	ENSMUSG00000020333/ENSMUSG00000017740/ENSMUSG00000024935	3	ENSMUSG00000023169/ENSMUSG00000022464/ENSMUSG00000055866
BP	GO:0002369	T cell cytokine production	2/316	31/16347	0.120213	0.582153	ENSMUSG00000029053/ENSMUSG00000015619	Prkcz/Gata3	2	2	ENSMUSG00000029053/ENSMUSG00000015619	0
BP	GO:0003156	regulation of animal organ formation	2/316	31/16347	0.120213	0.582153	ENSMUSG00000021732/ENSMUSG00000025932	Fgf10/Eya1	2	2	ENSMUSG00000021732/ENSMUSG00000025932	0
BP	GO:0003401	axis elongation	2/316	31/16347	0.120213	0.582153	ENSMUSG00000021732/ENSMUSG00000028364	Fgf10/Tnc	2	1	ENSMUSG00000021732	1	ENSMUSG00000028364
BP	GO:0008038	neuron recognition	2/316	31/16347	0.120213	0.582153	ENSMUSG00000023473/ENSMUSG00000052504	Celsr3/Epha3	2	0		2	ENSMUSG00000023473/ENSMUSG00000052504
BP	GO:0008608	attachment of spindle microtubules to kinetochore	2/316	31/16347	0.120213	0.582153	ENSMUSG00000027326/ENSMUSG00000027699	Knl1/Ect2	2	0		2	ENSMUSG00000027326/ENSMUSG00000027699
BP	GO:0042462	eye photoreceptor cell development	2/316	31/16347	0.120213	0.582153	ENSMUSG00000021730/ENSMUSG00000026114	Hcn1/Cnga3	2	1	ENSMUSG00000026114	1	ENSMUSG00000021730
BP	GO:0060669	embryonic placenta morphogenesis	2/316	31/16347	0.120213	0.582153	ENSMUSG00000022286/ENSMUSG00000048583	Grhl2/Igf2	2	1	ENSMUSG00000022286	1	ENSMUSG00000048583
BP	GO:1903959	regulation of anion transmembrane transport	2/316	31/16347	0.120213	0.582153	ENSMUSG00000020333/ENSMUSG00000055866	Acsl6/Per2	2	1	ENSMUSG00000020333	1	ENSMUSG00000055866
BP	GO:0044706	multi-multicellular organism process	5/316	135/16347	0.121175	0.585922	ENSMUSG00000055116/ENSMUSG00000017737/ENSMUSG00000052854/ENSMUSG00000030359/ENSMUSG00000059908	Arntl/Mmp9/Nrk/Pzp/Mug1	5	4	ENSMUSG00000055116/ENSMUSG00000017737/ENSMUSG00000030359/ENSMUSG00000059908	1	ENSMUSG00000052854
BP	GO:0002685	regulation of leukocyte migration	6/316	174/16347	0.1218	0.586365	ENSMUSG00000021508/ENSMUSG00000031778/ENSMUSG00000017737/ENSMUSG00000027524/ENSMUSG00000031380/ENSMUSG00000027398	Cxcl14/Cx3cl1/Mmp9/Edn3/Vegfd/Il1b	6	5	ENSMUSG00000021508/ENSMUSG00000031778/ENSMUSG00000017737/ENSMUSG00000027524/ENSMUSG00000031380	1	ENSMUSG00000027398
BP	GO:0035725	sodium ion transmembrane transport	4/316	98/16347	0.121916	0.586365	ENSMUSG00000046480/ENSMUSG00000021730/ENSMUSG00000000197/ENSMUSG00000026065	Scn4b/Hcn1/Nalcn/Slc9a4	4	3	ENSMUSG00000046480/ENSMUSG00000000197/ENSMUSG00000026065	1	ENSMUSG00000021730
BP	GO:0071346	cellular response to interferon-gamma	4/316	98/16347	0.121916	0.586365	ENSMUSG00000031778/ENSMUSG00000009185/ENSMUSG00000024411/ENSMUSG00000020676	Cx3cl1/Ccl8/Aqp4/Ccl11	4	3	ENSMUSG00000031778/ENSMUSG00000009185/ENSMUSG00000020676	1	ENSMUSG00000024411
BP	GO:0060541	respiratory system development	7/316	214/16347	0.121999	0.586365	ENSMUSG00000018593/ENSMUSG00000016194/ENSMUSG00000021732/ENSMUSG00000036040/ENSMUSG00000022286/ENSMUSG00000028364/ENSMUSG00000025932	Sparc/Hsd11b1/Fgf10/Adamtsl2/Grhl2/Tnc/Eya1	7	4	ENSMUSG00000016194/ENSMUSG00000021732/ENSMUSG00000022286/ENSMUSG00000025932	3	ENSMUSG00000018593/ENSMUSG00000036040/ENSMUSG00000028364
BP	GO:0050810	regulation of steroid biosynthetic process	3/316	63/16347	0.122372	0.586398	ENSMUSG00000020609/ENSMUSG00000027398/ENSMUSG00000048583	Apob/Il1b/Igf2	3	1	ENSMUSG00000020609	2	ENSMUSG00000027398/ENSMUSG00000048583
BP	GO:0051155	positive regulation of striated muscle cell differentiation	3/316	63/16347	0.122372	0.586398	ENSMUSG00000009185/ENSMUSG00000005124/ENSMUSG00000063415	Ccl8/Ccn4/Cyp26b1	3	1	ENSMUSG00000009185	2	ENSMUSG00000005124/ENSMUSG00000063415
BP	GO:0048638	regulation of developmental growth	10/316	339/16347	0.122863	0.587867	ENSMUSG00000000305/ENSMUSG00000024164/ENSMUSG00000005124/ENSMUSG00000022371/ENSMUSG00000052854/ENSMUSG00000025013/ENSMUSG00000036264/ENSMUSG00000043811/ENSMUSG00000048583/ENSMUSG00000036832	Cdh4/C3/Ccn4/Col14a1/Nrk/Tll2/Fstl4/Rtn4r/Igf2/Lpar3	10	3	ENSMUSG00000000305/ENSMUSG00000024164/ENSMUSG00000036264	7	ENSMUSG00000005124/ENSMUSG00000022371/ENSMUSG00000052854/ENSMUSG00000025013/ENSMUSG00000043811/ENSMUSG00000048583/ENSMUSG00000036832
BP	GO:2000377	regulation of reactive oxygen species metabolic process	6/316	175/16347	0.124212	0.593437	ENSMUSG00000022037/ENSMUSG00000024087/ENSMUSG00000022679/ENSMUSG00000043613/ENSMUSG00000031722/ENSMUSG00000027398	Clu/Cyp1b1/Mpv17l/Mmp3/Hp/Il1b	6	5	ENSMUSG00000022037/ENSMUSG00000024087/ENSMUSG00000022679/ENSMUSG00000043613/ENSMUSG00000031722	1	ENSMUSG00000027398
BP	GO:0016064	immunoglobulin mediated immune response	4/316	99/16347	0.125238	0.595373	ENSMUSG00000024164/ENSMUSG00000025498/ENSMUSG00000073418/ENSMUSG00000022797	C3/Irf7/C4b/Tfrc	4	2	ENSMUSG00000024164/ENSMUSG00000073418	2	ENSMUSG00000025498/ENSMUSG00000022797
BP	GO:0006766	vitamin metabolic process	3/316	64/16347	0.12666	0.595373	ENSMUSG00000028003/ENSMUSG00000063415/ENSMUSG00000027398	Lrat/Cyp26b1/Il1b	3	0		3	ENSMUSG00000028003/ENSMUSG00000063415/ENSMUSG00000027398
BP	GO:0034109	homotypic cell-cell adhesion	3/316	64/16347	0.12666	0.595373	ENSMUSG00000057880/ENSMUSG00000028909/ENSMUSG00000028001	Abat/Ptpru/Fga	3	3	ENSMUSG00000057880/ENSMUSG00000028909/ENSMUSG00000028001	0
BP	GO:0045682	regulation of epidermis development	3/316	64/16347	0.12666	0.595373	ENSMUSG00000046186/ENSMUSG00000022286/ENSMUSG00000028681	Cd109/Grhl2/Ptch2	3	1	ENSMUSG00000022286	2	ENSMUSG00000046186/ENSMUSG00000028681
BP	GO:0061045	negative regulation of wound healing	3/316	64/16347	0.12666	0.595373	ENSMUSG00000057880/ENSMUSG00000046186/ENSMUSG00000028001	Abat/Cd109/Fga	3	2	ENSMUSG00000057880/ENSMUSG00000028001	1	ENSMUSG00000046186
BP	GO:0003298	physiological muscle hypertrophy	2/316	32/16347	0.126663	0.595373	ENSMUSG00000005124/ENSMUSG00000022371	Ccn4/Col14a1	2	0		2	ENSMUSG00000005124/ENSMUSG00000022371
BP	GO:0003301	physiological cardiac muscle hypertrophy	2/316	32/16347	0.126663	0.595373	ENSMUSG00000005124/ENSMUSG00000022371	Ccn4/Col14a1	2	0		2	ENSMUSG00000005124/ENSMUSG00000022371
BP	GO:0061049	cell growth involved in cardiac muscle cell development	2/316	32/16347	0.126663	0.595373	ENSMUSG00000005124/ENSMUSG00000022371	Ccn4/Col14a1	2	0		2	ENSMUSG00000005124/ENSMUSG00000022371
BP	GO:0070873	regulation of glycogen metabolic process	2/316	32/16347	0.126663	0.595373	ENSMUSG00000025127/ENSMUSG00000048583	Gcgr/Igf2	2	0		2	ENSMUSG00000025127/ENSMUSG00000048583
BP	GO:0086091	regulation of heart rate by cardiac conduction	2/316	32/16347	0.126663	0.595373	ENSMUSG00000039639/ENSMUSG00000046480	Kcne1/Scn4b	2	1	ENSMUSG00000046480	1	ENSMUSG00000039639
BP	GO:2001258	negative regulation of cation channel activity	2/316	32/16347	0.126663	0.595373	ENSMUSG00000039639/ENSMUSG00000017737	Kcne1/Mmp9	2	1	ENSMUSG00000017737	1	ENSMUSG00000039639
BP	GO:0007204	positive regulation of cytosolic calcium ion concentration	8/316	258/16347	0.128323	0.601408	ENSMUSG00000019828/ENSMUSG00000044338/ENSMUSG00000061762/ENSMUSG00000007122/ENSMUSG00000048330/ENSMUSG00000020734/ENSMUSG00000027398/ENSMUSG00000036832	Grm1/Aplnr/Tac1/Casq1/Ric3/Grin2c/Il1b/Lpar3	8	4	ENSMUSG00000019828/ENSMUSG00000061762/ENSMUSG00000048330/ENSMUSG00000020734	4	ENSMUSG00000044338/ENSMUSG00000007122/ENSMUSG00000027398/ENSMUSG00000036832
BP	GO:0072001	renal system development	8/316	258/16347	0.128323	0.601408	ENSMUSG00000079465/ENSMUSG00000062563/ENSMUSG00000021732/ENSMUSG00000032036/ENSMUSG00000051159/ENSMUSG00000015619/ENSMUSG00000026605/ENSMUSG00000025932	Col4a3/Cys1/Fgf10/Kirrel3/Cited1/Gata3/Cenpf/Eya1	8	4	ENSMUSG00000021732/ENSMUSG00000015619/ENSMUSG00000026605/ENSMUSG00000025932	4	ENSMUSG00000079465/ENSMUSG00000062563/ENSMUSG00000032036/ENSMUSG00000051159
BP	GO:0043271	negative regulation of ion transport	5/316	138/16347	0.129559	0.605612	ENSMUSG00000039639/ENSMUSG00000057880/ENSMUSG00000017737/ENSMUSG00000034987/ENSMUSG00000027398	Kcne1/Abat/Mmp9/Hrh2/Il1b	5	3	ENSMUSG00000057880/ENSMUSG00000017737/ENSMUSG00000034987	2	ENSMUSG00000039639/ENSMUSG00000027398
BP	GO:0032103	positive regulation of response to external stimulus	8/316	259/16347	0.130339	0.605612	ENSMUSG00000021508/ENSMUSG00000024164/ENSMUSG00000061762/ENSMUSG00000031778/ENSMUSG00000027524/ENSMUSG00000021732/ENSMUSG00000031380/ENSMUSG00000027398	Cxcl14/C3/Tac1/Cx3cl1/Edn3/Fgf10/Vegfd/Il1b	8	7	ENSMUSG00000021508/ENSMUSG00000024164/ENSMUSG00000061762/ENSMUSG00000031778/ENSMUSG00000027524/ENSMUSG00000021732/ENSMUSG00000031380	1	ENSMUSG00000027398
BP	GO:0030072	peptide hormone secretion	7/316	218/16347	0.130745	0.605612	ENSMUSG00000057880/ENSMUSG00000055116/ENSMUSG00000055866/ENSMUSG00000026204/ENSMUSG00000027524/ENSMUSG00000028001/ENSMUSG00000027398	Abat/Arntl/Per2/Ptprn/Edn3/Fga/Il1b	7	5	ENSMUSG00000057880/ENSMUSG00000055116/ENSMUSG00000026204/ENSMUSG00000027524/ENSMUSG00000028001	2	ENSMUSG00000055866/ENSMUSG00000027398
BP	GO:0006081	cellular aldehyde metabolic process	3/316	65/16347	0.131	0.605612	ENSMUSG00000028307/ENSMUSG00000024087/ENSMUSG00000016194	Aldob/Cyp1b1/Hsd11b1	3	3	ENSMUSG00000028307/ENSMUSG00000024087/ENSMUSG00000016194	0
BP	GO:0031397	negative regulation of protein ubiquitination	3/316	65/16347	0.131	0.605612	ENSMUSG00000055866/ENSMUSG00000078816/ENSMUSG00000024901	Per2/Prkcg/Peli3	3	1	ENSMUSG00000024901	2	ENSMUSG00000055866/ENSMUSG00000078816
BP	GO:0042116	macrophage activation	3/316	65/16347	0.131	0.605612	ENSMUSG00000022037/ENSMUSG00000052336/ENSMUSG00000031778	Clu/Cx3cr1/Cx3cl1	3	2	ENSMUSG00000022037/ENSMUSG00000031778	1	ENSMUSG00000052336
BP	GO:0043367	CD4-positive, alpha-beta T cell differentiation	3/316	65/16347	0.131	0.605612	ENSMUSG00000015396/ENSMUSG00000029053/ENSMUSG00000015619	Cd83/Prkcz/Gata3	3	2	ENSMUSG00000029053/ENSMUSG00000015619	1	ENSMUSG00000015396
BP	GO:0007600	sensory perception	13/316	474/16347	0.131035	0.605612	ENSMUSG00000019828/ENSMUSG00000045573/ENSMUSG00000028003/ENSMUSG00000050640/ENSMUSG00000061762/ENSMUSG00000024411/ENSMUSG00000026114/ENSMUSG00000033249/ENSMUSG00000041482/ENSMUSG00000024330/ENSMUSG00000039488/ENSMUSG00000028777/ENSMUSG00000050511	Grm1/Penk/Lrat/Tmem150c/Tac1/Aqp4/Cnga3/Hsf4/Piezo2/Col11a2/Cntn5/Gnat3/Oprd1	13	8	ENSMUSG00000019828/ENSMUSG00000045573/ENSMUSG00000050640/ENSMUSG00000061762/ENSMUSG00000026114/ENSMUSG00000033249/ENSMUSG00000039488/ENSMUSG00000028777	5	ENSMUSG00000028003/ENSMUSG00000024411/ENSMUSG00000041482/ENSMUSG00000024330/ENSMUSG00000050511
BP	GO:1903708	positive regulation of hemopoiesis	6/316	178/16347	0.131589	0.605612	ENSMUSG00000015396/ENSMUSG00000026770/ENSMUSG00000029053/ENSMUSG00000015619/ENSMUSG00000027398/ENSMUSG00000027347	Cd83/Il2ra/Prkcz/Gata3/Il1b/Rasgrp1	6	2	ENSMUSG00000029053/ENSMUSG00000015619	4	ENSMUSG00000015396/ENSMUSG00000026770/ENSMUSG00000027398/ENSMUSG00000027347
BP	GO:0005976	polysaccharide metabolic process	4/316	101/16347	0.131996	0.605612	ENSMUSG00000055866/ENSMUSG00000002769/ENSMUSG00000025127/ENSMUSG00000048583	Per2/Gnmt/Gcgr/Igf2	4	1	ENSMUSG00000002769	3	ENSMUSG00000055866/ENSMUSG00000025127/ENSMUSG00000048583
BP	GO:0019724	B cell mediated immunity	4/316	101/16347	0.131996	0.605612	ENSMUSG00000024164/ENSMUSG00000025498/ENSMUSG00000073418/ENSMUSG00000022797	C3/Irf7/C4b/Tfrc	4	2	ENSMUSG00000024164/ENSMUSG00000073418	2	ENSMUSG00000025498/ENSMUSG00000022797
BP	GO:0046651	lymphocyte proliferation	8/316	260/16347	0.132372	0.605612	ENSMUSG00000061762/ENSMUSG00000026770/ENSMUSG00000021732/ENSMUSG00000044206/ENSMUSG00000022797/ENSMUSG00000025001/ENSMUSG00000027398/ENSMUSG00000048583	Tac1/Il2ra/Fgf10/Vsig4/Tfrc/Hells/Il1b/Igf2	8	3	ENSMUSG00000061762/ENSMUSG00000021732/ENSMUSG00000044206	5	ENSMUSG00000026770/ENSMUSG00000022797/ENSMUSG00000025001/ENSMUSG00000027398/ENSMUSG00000048583
BP	GO:0007612	learning	5/316	139/16347	0.132411	0.605612	ENSMUSG00000061762/ENSMUSG00000034987/ENSMUSG00000017740/ENSMUSG00000021314/ENSMUSG00000061718	Tac1/Hrh2/Slc12a5/Amph/Ppp1r1b	5	4	ENSMUSG00000061762/ENSMUSG00000034987/ENSMUSG00000017740/ENSMUSG00000021314	1	ENSMUSG00000061718
BP	GO:0019432	triglyceride biosynthetic process	2/316	33/16347	0.133193	0.605612	ENSMUSG00000020333/ENSMUSG00000024164	Acsl6/C3	2	2	ENSMUSG00000020333/ENSMUSG00000024164	0
BP	GO:0031018	endocrine pancreas development	2/316	33/16347	0.133193	0.605612	ENSMUSG00000022037/ENSMUSG00000055116	Clu/Arntl	2	2	ENSMUSG00000022037/ENSMUSG00000055116	0
BP	GO:0035850	epithelial cell differentiation involved in kidney development	2/316	33/16347	0.133193	0.605612	ENSMUSG00000051159/ENSMUSG00000015619	Cited1/Gata3	2	1	ENSMUSG00000015619	1	ENSMUSG00000051159
BP	GO:0042417	dopamine metabolic process	2/316	33/16347	0.133193	0.605612	ENSMUSG00000057880/ENSMUSG00000020182	Abat/Ddc	2	1	ENSMUSG00000057880	1	ENSMUSG00000020182
BP	GO:0046006	regulation of activated T cell proliferation	2/316	33/16347	0.133193	0.605612	ENSMUSG00000026770/ENSMUSG00000048583	Il2ra/Igf2	2	0		2	ENSMUSG00000026770/ENSMUSG00000048583
BP	GO:0050891	multicellular organismal water homeostasis	2/316	33/16347	0.133193	0.605612	ENSMUSG00000024411/ENSMUSG00000063415	Aqp4/Cyp26b1	2	0		2	ENSMUSG00000024411/ENSMUSG00000063415
BP	GO:1990089	response to nerve growth factor	2/316	33/16347	0.133193	0.605612	ENSMUSG00000061762/ENSMUSG00000028488	Tac1/Sh3gl2	2	2	ENSMUSG00000061762/ENSMUSG00000028488	0
BP	GO:1990090	cellular response to nerve growth factor stimulus	2/316	33/16347	0.133193	0.605612	ENSMUSG00000061762/ENSMUSG00000028488	Tac1/Sh3gl2	2	2	ENSMUSG00000061762/ENSMUSG00000028488	0
BP	GO:0002703	regulation of leukocyte mediated immunity	6/316	179/16347	0.134093	0.607119	ENSMUSG00000024164/ENSMUSG00000022797/ENSMUSG00000029053/ENSMUSG00000015619/ENSMUSG00000048583/ENSMUSG00000027347	C3/Tfrc/Prkcz/Gata3/Igf2/Rasgrp1	6	3	ENSMUSG00000024164/ENSMUSG00000029053/ENSMUSG00000015619	3	ENSMUSG00000022797/ENSMUSG00000048583/ENSMUSG00000027347
BP	GO:0010810	regulation of cell-substrate adhesion	6/316	179/16347	0.134093	0.607119	ENSMUSG00000063275/ENSMUSG00000024076/ENSMUSG00000058297/ENSMUSG00000029053/ENSMUSG00000004415/ENSMUSG00000052504	Hacd1/Vit/Spock2/Prkcz/Col26a1/Epha3	6	3	ENSMUSG00000024076/ENSMUSG00000058297/ENSMUSG00000029053	3	ENSMUSG00000063275/ENSMUSG00000004415/ENSMUSG00000052504
BP	GO:0050803	regulation of synapse structure or activity	6/316	179/16347	0.134093	0.607119	ENSMUSG00000046699/ENSMUSG00000022602/ENSMUSG00000037995/ENSMUSG00000053930/ENSMUSG00000034648/ENSMUSG00000032452	Slitrk4/Arc/Igsf9/Shisa6/Lrrn1/Clstn2	6	2	ENSMUSG00000022602/ENSMUSG00000053930	4	ENSMUSG00000046699/ENSMUSG00000037995/ENSMUSG00000034648/ENSMUSG00000032452
BP	GO:0007188	adenylate cyclase-modulating G-protein coupled receptor signaling pathway	5/316	140/16347	0.135291	0.608864	ENSMUSG00000019828/ENSMUSG00000025127/ENSMUSG00000028777/ENSMUSG00000022376/ENSMUSG00000050511	Grm1/Gcgr/Gnat3/Adcy8/Oprd1	5	3	ENSMUSG00000019828/ENSMUSG00000028777/ENSMUSG00000022376	2	ENSMUSG00000025127/ENSMUSG00000050511
BP	GO:0051785	positive regulation of nuclear division	3/316	66/16347	0.135392	0.608864	ENSMUSG00000027524/ENSMUSG00000027398/ENSMUSG00000048583	Edn3/Il1b/Igf2	3	1	ENSMUSG00000027524	2	ENSMUSG00000027398/ENSMUSG00000048583
BP	GO:0071674	mononuclear cell migration	3/316	66/16347	0.135392	0.608864	ENSMUSG00000031778/ENSMUSG00000009185/ENSMUSG00000020676	Cx3cl1/Ccl8/Ccl11	3	3	ENSMUSG00000031778/ENSMUSG00000009185/ENSMUSG00000020676	0
BP	GO:0001892	embryonic placenta development	4/316	102/16347	0.13543	0.608864	ENSMUSG00000022286/ENSMUSG00000052854/ENSMUSG00000051159/ENSMUSG00000048583	Grhl2/Nrk/Cited1/Igf2	4	1	ENSMUSG00000022286	3	ENSMUSG00000052854/ENSMUSG00000051159/ENSMUSG00000048583
BP	GO:0016525	negative regulation of angiogenesis	4/316	102/16347	0.13543	0.608864	ENSMUSG00000018593/ENSMUSG00000052336/ENSMUSG00000079465/ENSMUSG00000022025	Sparc/Cx3cr1/Col4a3/Cnmd	4	1	ENSMUSG00000022025	3	ENSMUSG00000018593/ENSMUSG00000052336/ENSMUSG00000079465
BP	GO:0032943	mononuclear cell proliferation	8/316	262/16347	0.136485	0.612497	ENSMUSG00000061762/ENSMUSG00000026770/ENSMUSG00000021732/ENSMUSG00000044206/ENSMUSG00000022797/ENSMUSG00000025001/ENSMUSG00000027398/ENSMUSG00000048583	Tac1/Il2ra/Fgf10/Vsig4/Tfrc/Hells/Il1b/Igf2	8	3	ENSMUSG00000061762/ENSMUSG00000021732/ENSMUSG00000044206	5	ENSMUSG00000026770/ENSMUSG00000022797/ENSMUSG00000025001/ENSMUSG00000027398/ENSMUSG00000048583
BP	GO:0007411	axon guidance	6/316	180/16347	0.136621	0.612497	ENSMUSG00000000305/ENSMUSG00000023473/ENSMUSG00000026764/ENSMUSG00000052430/ENSMUSG00000070691/ENSMUSG00000015619	Cdh4/Celsr3/Kif5c/Bmpr1b/Runx3/Gata3	6	4	ENSMUSG00000000305/ENSMUSG00000026764/ENSMUSG00000052430/ENSMUSG00000015619	2	ENSMUSG00000023473/ENSMUSG00000070691
BP	GO:0005996	monosaccharide metabolic process	7/316	221/16347	0.137505	0.614006	ENSMUSG00000028307/ENSMUSG00000055866/ENSMUSG00000025271/ENSMUSG00000002769/ENSMUSG00000025127/ENSMUSG00000019577/ENSMUSG00000048583	Aldob/Per2/Pfkfb1/Gnmt/Gcgr/Pdk4/Igf2	7	4	ENSMUSG00000028307/ENSMUSG00000025271/ENSMUSG00000002769/ENSMUSG00000019577	3	ENSMUSG00000055866/ENSMUSG00000025127/ENSMUSG00000048583
BP	GO:0045931	positive regulation of mitotic cell cycle	5/316	141/16347	0.138199	0.614006	ENSMUSG00000027524/ENSMUSG00000021732/ENSMUSG00000032315/ENSMUSG00000027398/ENSMUSG00000048583	Edn3/Fgf10/Cyp1a1/Il1b/Igf2	5	3	ENSMUSG00000027524/ENSMUSG00000021732/ENSMUSG00000032315	2	ENSMUSG00000027398/ENSMUSG00000048583
BP	GO:0032609	interferon-gamma production	4/316	103/16347	0.1389	0.614006	ENSMUSG00000070691/ENSMUSG00000015619/ENSMUSG00000027398/ENSMUSG00000027347	Runx3/Gata3/Il1b/Rasgrp1	4	1	ENSMUSG00000015619	3	ENSMUSG00000070691/ENSMUSG00000027398/ENSMUSG00000027347
BP	GO:0048565	digestive tract development	4/316	103/16347	0.1389	0.614006	ENSMUSG00000034987/ENSMUSG00000021732/ENSMUSG00000026043/ENSMUSG00000015619	Hrh2/Fgf10/Col3a1/Gata3	4	3	ENSMUSG00000034987/ENSMUSG00000021732/ENSMUSG00000015619	1	ENSMUSG00000026043
BP	GO:0006636	unsaturated fatty acid biosynthetic process	2/316	34/16347	0.139797	0.614006	ENSMUSG00000050195/ENSMUSG00000050737	Scd4/Ptges	2	1	ENSMUSG00000050737	1	ENSMUSG00000050195
BP	GO:0010831	positive regulation of myotube differentiation	2/316	34/16347	0.139797	0.614006	ENSMUSG00000009185/ENSMUSG00000063415	Ccl8/Cyp26b1	2	1	ENSMUSG00000009185	1	ENSMUSG00000063415
BP	GO:0016339	calcium-dependent cell-cell adhesion via plasma membrane cell adhesion molecules	2/316	34/16347	0.139797	0.614006	ENSMUSG00000000305/ENSMUSG00000053166	Cdh4/Cdh22	2	2	ENSMUSG00000000305/ENSMUSG00000053166	0
BP	GO:0030501	positive regulation of bone mineralization	2/316	34/16347	0.139797	0.614006	ENSMUSG00000054675/ENSMUSG00000052430	Tmem119/Bmpr1b	2	1	ENSMUSG00000052430	1	ENSMUSG00000054675
BP	GO:0035909	aorta morphogenesis	2/316	34/16347	0.139797	0.614006	ENSMUSG00000026043/ENSMUSG00000025932	Col3a1/Eya1	2	1	ENSMUSG00000025932	1	ENSMUSG00000026043
BP	GO:0042558	pteridine-containing compound metabolic process	2/316	34/16347	0.139797	0.614006	ENSMUSG00000020051/ENSMUSG00000040675	Pah/Mthfd1l	2	1	ENSMUSG00000020051	1	ENSMUSG00000040675
BP	GO:0046885	regulation of hormone biosynthetic process	2/316	34/16347	0.139797	0.614006	ENSMUSG00000027398/ENSMUSG00000048583	Il1b/Igf2	2	0		2	ENSMUSG00000027398/ENSMUSG00000048583
BP	GO:0051452	intracellular pH reduction	2/316	34/16347	0.139797	0.614006	ENSMUSG00000017740/ENSMUSG00000055069	Slc12a5/Rab39	2	1	ENSMUSG00000017740	1	ENSMUSG00000055069
BP	GO:0006809	nitric oxide biosynthetic process	3/316	67/16347	0.139835	0.614006	ENSMUSG00000022037/ENSMUSG00000024087/ENSMUSG00000027398	Clu/Cyp1b1/Il1b	3	2	ENSMUSG00000022037/ENSMUSG00000024087	1	ENSMUSG00000027398
BP	GO:0072088	nephron epithelium morphogenesis	3/316	67/16347	0.139835	0.614006	ENSMUSG00000051159/ENSMUSG00000015619/ENSMUSG00000025932	Cited1/Gata3/Eya1	3	2	ENSMUSG00000015619/ENSMUSG00000025932	1	ENSMUSG00000051159
BP	GO:0098739	import across plasma membrane	3/316	67/16347	0.139835	0.614006	ENSMUSG00000055866/ENSMUSG00000024935/ENSMUSG00000026065	Per2/Slc1a1/Slc9a4	3	2	ENSMUSG00000024935/ENSMUSG00000026065	1	ENSMUSG00000055866
BP	GO:0006936	muscle contraction	8/316	264/16347	0.140663	0.616799	ENSMUSG00000057880/ENSMUSG00000046480/ENSMUSG00000026407/ENSMUSG00000007122/ENSMUSG00000053093/ENSMUSG00000027524/ENSMUSG00000103476/ENSMUSG00000035783	Abat/Scn4b/Cacna1s/Casq1/Myh7/Edn3/Strit1/Acta2	8	6	ENSMUSG00000057880/ENSMUSG00000046480/ENSMUSG00000026407/ENSMUSG00000053093/ENSMUSG00000027524/ENSMUSG00000103476	2	ENSMUSG00000007122/ENSMUSG00000035783
BP	GO:0097485	neuron projection guidance	6/316	182/16347	0.141742	0.617987	ENSMUSG00000000305/ENSMUSG00000023473/ENSMUSG00000026764/ENSMUSG00000052430/ENSMUSG00000070691/ENSMUSG00000015619	Cdh4/Celsr3/Kif5c/Bmpr1b/Runx3/Gata3	6	4	ENSMUSG00000000305/ENSMUSG00000026764/ENSMUSG00000052430/ENSMUSG00000015619	2	ENSMUSG00000023473/ENSMUSG00000070691
BP	GO:0001667	ameboidal-type cell migration	10/316	350/16347	0.142195	0.617987	ENSMUSG00000018593/ENSMUSG00000034205/ENSMUSG00000024087/ENSMUSG00000061762/ENSMUSG00000017737/ENSMUSG00000027524/ENSMUSG00000021732/ENSMUSG00000035783/ENSMUSG00000112129/ENSMUSG00000015619	Sparc/Loxl2/Cyp1b1/Tac1/Mmp9/Edn3/Fgf10/Acta2/Pbld1/Gata3	10	7	ENSMUSG00000024087/ENSMUSG00000061762/ENSMUSG00000017737/ENSMUSG00000027524/ENSMUSG00000021732/ENSMUSG00000112129/ENSMUSG00000015619	3	ENSMUSG00000018593/ENSMUSG00000034205/ENSMUSG00000035783
BP	GO:0007215	glutamate receptor signaling pathway	3/316	68/16347	0.144326	0.617987	ENSMUSG00000019828/ENSMUSG00000022602/ENSMUSG00000053930	Grm1/Arc/Shisa6	3	3	ENSMUSG00000019828/ENSMUSG00000022602/ENSMUSG00000053930	0
BP	GO:0048844	artery morphogenesis	3/316	68/16347	0.144326	0.617987	ENSMUSG00000026043/ENSMUSG00000020609/ENSMUSG00000025932	Col3a1/Apob/Eya1	3	2	ENSMUSG00000020609/ENSMUSG00000025932	1	ENSMUSG00000026043
BP	GO:0072028	nephron morphogenesis	3/316	68/16347	0.144326	0.617987	ENSMUSG00000051159/ENSMUSG00000015619/ENSMUSG00000025932	Cited1/Gata3/Eya1	3	2	ENSMUSG00000015619/ENSMUSG00000025932	1	ENSMUSG00000051159
BP	GO:2000181	negative regulation of blood vessel morphogenesis	4/316	105/16347	0.145947	0.617987	ENSMUSG00000018593/ENSMUSG00000052336/ENSMUSG00000079465/ENSMUSG00000022025	Sparc/Cx3cr1/Col4a3/Cnmd	4	1	ENSMUSG00000022025	3	ENSMUSG00000018593/ENSMUSG00000052336/ENSMUSG00000079465
BP	GO:0001659	temperature homeostasis	2/316	35/16347	0.146471	0.617987	ENSMUSG00000057880/ENSMUSG00000027398	Abat/Il1b	2	1	ENSMUSG00000057880	1	ENSMUSG00000027398
BP	GO:0002720	positive regulation of cytokine production involved in immune response	2/316	35/16347	0.146471	0.617987	ENSMUSG00000029053/ENSMUSG00000015619	Prkcz/Gata3	2	2	ENSMUSG00000029053/ENSMUSG00000015619	0
BP	GO:0042092	type 2 immune response	2/316	35/16347	0.146471	0.617987	ENSMUSG00000029053/ENSMUSG00000015619	Prkcz/Gata3	2	2	ENSMUSG00000029053/ENSMUSG00000015619	0
BP	GO:0046460	neutral lipid biosynthetic process	2/316	35/16347	0.146471	0.617987	ENSMUSG00000020333/ENSMUSG00000024164	Acsl6/C3	2	2	ENSMUSG00000020333/ENSMUSG00000024164	0
BP	GO:0046463	acylglycerol biosynthetic process	2/316	35/16347	0.146471	0.617987	ENSMUSG00000020333/ENSMUSG00000024164	Acsl6/C3	2	2	ENSMUSG00000020333/ENSMUSG00000024164	0
BP	GO:0050931	pigment cell differentiation	2/316	35/16347	0.146471	0.617987	ENSMUSG00000027524/ENSMUSG00000051159	Edn3/Cited1	2	1	ENSMUSG00000027524	1	ENSMUSG00000051159
BP	GO:1902930	regulation of alcohol biosynthetic process	2/316	35/16347	0.146471	0.617987	ENSMUSG00000020609/ENSMUSG00000027398	Apob/Il1b	2	1	ENSMUSG00000020609	1	ENSMUSG00000027398
BP	GO:0006814	sodium ion transport	6/316	184/16347	0.146951	0.617987	ENSMUSG00000023169/ENSMUSG00000046480/ENSMUSG00000022464/ENSMUSG00000021730/ENSMUSG00000000197/ENSMUSG00000026065	Slc38a1/Scn4b/Slc38a4/Hcn1/Nalcn/Slc9a4	6	3	ENSMUSG00000046480/ENSMUSG00000000197/ENSMUSG00000026065	3	ENSMUSG00000023169/ENSMUSG00000022464/ENSMUSG00000021730
BP	GO:0044272	sulfur compound biosynthetic process	3/316	69/16347	0.148864	0.617987	ENSMUSG00000028179/ENSMUSG00000019577/ENSMUSG00000037798	Cth/Pdk4/Mat1a	3	3	ENSMUSG00000028179/ENSMUSG00000019577/ENSMUSG00000037798	0
BP	GO:0006639	acylglycerol metabolic process	4/316	106/16347	0.149522	0.617987	ENSMUSG00000020333/ENSMUSG00000024164/ENSMUSG00000025991/ENSMUSG00000020609	Acsl6/C3/Cps1/Apob	4	4	ENSMUSG00000020333/ENSMUSG00000024164/ENSMUSG00000025991/ENSMUSG00000020609	0
BP	GO:0002699	positive regulation of immune effector process	6/316	185/16347	0.149588	0.617987	ENSMUSG00000024164/ENSMUSG00000022181/ENSMUSG00000022797/ENSMUSG00000029053/ENSMUSG00000015619/ENSMUSG00000027347	C3/C6/Tfrc/Prkcz/Gata3/Rasgrp1	6	4	ENSMUSG00000024164/ENSMUSG00000022181/ENSMUSG00000029053/ENSMUSG00000015619	2	ENSMUSG00000022797/ENSMUSG00000027347
BP	GO:0051650	establishment of vesicle localization	6/316	185/16347	0.149588	0.617987	ENSMUSG00000035226/ENSMUSG00000029053/ENSMUSG00000026764/ENSMUSG00000049303/ENSMUSG00000021187/ENSMUSG00000027347	Rims4/Prkcz/Kif5c/Syt12/Tc2n/Rasgrp1	6	5	ENSMUSG00000035226/ENSMUSG00000029053/ENSMUSG00000026764/ENSMUSG00000049303/ENSMUSG00000021187	1	ENSMUSG00000027347
BP	GO:0009913	epidermal cell differentiation	5/316	145/16347	0.150103	0.617987	ENSMUSG00000046186/ENSMUSG00000063415/ENSMUSG00000022286/ENSMUSG00000028681/ENSMUSG00000024136	Cd109/Cyp26b1/Grhl2/Ptch2/Dnase1l2	5	1	ENSMUSG00000022286	4	ENSMUSG00000046186/ENSMUSG00000063415/ENSMUSG00000028681/ENSMUSG00000024136
BP	GO:0070838	divalent metal ion transport	11/316	399/16347	0.151996	0.617987	ENSMUSG00000039639/ENSMUSG00000044338/ENSMUSG00000026407/ENSMUSG00000007122/ENSMUSG00000103476/ENSMUSG00000078815/ENSMUSG00000000197/ENSMUSG00000020734/ENSMUSG00000036832/ENSMUSG00000031376/ENSMUSG00000050511	Kcne1/Aplnr/Cacna1s/Casq1/Strit1/Cacng6/Nalcn/Grin2c/Lpar3/Atp2b3/Oprd1	11	6	ENSMUSG00000026407/ENSMUSG00000103476/ENSMUSG00000078815/ENSMUSG00000000197/ENSMUSG00000020734/ENSMUSG00000031376	5	ENSMUSG00000039639/ENSMUSG00000044338/ENSMUSG00000007122/ENSMUSG00000036832/ENSMUSG00000050511
BP	GO:1901617	organic hydroxy compound biosynthetic process	6/316	186/16347	0.152246	0.617987	ENSMUSG00000055866/ENSMUSG00000020182/ENSMUSG00000020609/ENSMUSG00000051159/ENSMUSG00000015619/ENSMUSG00000027398	Per2/Ddc/Apob/Cited1/Gata3/Il1b	6	2	ENSMUSG00000020609/ENSMUSG00000015619	4	ENSMUSG00000055866/ENSMUSG00000020182/ENSMUSG00000051159/ENSMUSG00000027398
BP	GO:0006638	neutral lipid metabolic process	4/316	107/16347	0.15313	0.617987	ENSMUSG00000020333/ENSMUSG00000024164/ENSMUSG00000025991/ENSMUSG00000020609	Acsl6/C3/Cps1/Apob	4	4	ENSMUSG00000020333/ENSMUSG00000024164/ENSMUSG00000025991/ENSMUSG00000020609	0
BP	GO:0014902	myotube differentiation	4/316	107/16347	0.15313	0.617987	ENSMUSG00000026407/ENSMUSG00000009185/ENSMUSG00000063275/ENSMUSG00000063415	Cacna1s/Ccl8/Hacd1/Cyp26b1	4	2	ENSMUSG00000026407/ENSMUSG00000009185	2	ENSMUSG00000063275/ENSMUSG00000063415
BP	GO:2000045	regulation of G1/S transition of mitotic cell cycle	4/316	107/16347	0.15313	0.617987	ENSMUSG00000063275/ENSMUSG00000021732/ENSMUSG00000032315/ENSMUSG00000035486	Hacd1/Fgf10/Cyp1a1/Plk5	4	3	ENSMUSG00000021732/ENSMUSG00000032315/ENSMUSG00000035486	1	ENSMUSG00000063275
BP	GO:0002711	positive regulation of T cell mediated immunity	2/316	36/16347	0.153208	0.617987	ENSMUSG00000029053/ENSMUSG00000015619	Prkcz/Gata3	2	2	ENSMUSG00000029053/ENSMUSG00000015619	0
BP	GO:0007431	salivary gland development	2/316	36/16347	0.153208	0.617987	ENSMUSG00000021732/ENSMUSG00000026380	Fgf10/Tfcp2l1	2	2	ENSMUSG00000021732/ENSMUSG00000026380	0
BP	GO:0030104	water homeostasis	2/316	36/16347	0.153208	0.617987	ENSMUSG00000024411/ENSMUSG00000063415	Aqp4/Cyp26b1	2	0		2	ENSMUSG00000024411/ENSMUSG00000063415
BP	GO:0042398	cellular modified amino acid biosynthetic process	2/316	36/16347	0.153208	0.617987	ENSMUSG00000027199/ENSMUSG00000040675	Gatm/Mthfd1l	2	0		2	ENSMUSG00000027199/ENSMUSG00000040675
BP	GO:0043616	keratinocyte proliferation	2/316	36/16347	0.153208	0.617987	ENSMUSG00000046186/ENSMUSG00000021732	Cd109/Fgf10	2	1	ENSMUSG00000021732	1	ENSMUSG00000046186
BP	GO:0045747	positive regulation of Notch signaling pathway	2/316	36/16347	0.153208	0.617987	ENSMUSG00000021732/ENSMUSG00000025932	Fgf10/Eya1	2	2	ENSMUSG00000021732/ENSMUSG00000025932	0
BP	GO:0051281	positive regulation of release of sequestered calcium ion into cytosol	2/316	36/16347	0.153208	0.617987	ENSMUSG00000044338/ENSMUSG00000007122	Aplnr/Casq1	2	0		2	ENSMUSG00000044338/ENSMUSG00000007122
BP	GO:0051293	establishment of spindle localization	2/316	36/16347	0.153208	0.617987	ENSMUSG00000021732/ENSMUSG00000025932	Fgf10/Eya1	2	2	ENSMUSG00000021732/ENSMUSG00000025932	0
BP	GO:1901985	positive regulation of protein acetylation	2/316	36/16347	0.153208	0.617987	ENSMUSG00000055116/ENSMUSG00000015619	Arntl/Gata3	2	2	ENSMUSG00000055116/ENSMUSG00000015619	0
BP	GO:0051965	positive regulation of synapse assembly	3/316	70/16347	0.153448	0.617987	ENSMUSG00000046699/ENSMUSG00000034648/ENSMUSG00000032452	Slitrk4/Lrrn1/Clstn2	3	0		3	ENSMUSG00000046699/ENSMUSG00000034648/ENSMUSG00000032452
BP	GO:0060359	response to ammonium ion	3/316	70/16347	0.153448	0.617987	ENSMUSG00000057880/ENSMUSG00000078816/ENSMUSG00000061718	Abat/Prkcg/Ppp1r1b	3	1	ENSMUSG00000057880	2	ENSMUSG00000078816/ENSMUSG00000061718
BP	GO:0015850	organic hydroxy compound transport	6/316	187/16347	0.154925	0.617987	ENSMUSG00000057880/ENSMUSG00000023064/ENSMUSG00000061762/ENSMUSG00000023828/ENSMUSG00000030762/ENSMUSG00000020609	Abat/Sncg/Tac1/Slc22a3/Aqp8/Apob	6	6	ENSMUSG00000057880/ENSMUSG00000023064/ENSMUSG00000061762/ENSMUSG00000023828/ENSMUSG00000030762/ENSMUSG00000020609	0
BP	GO:0072511	divalent inorganic cation transport	11/316	401/16347	0.155576	0.617987	ENSMUSG00000039639/ENSMUSG00000044338/ENSMUSG00000026407/ENSMUSG00000007122/ENSMUSG00000103476/ENSMUSG00000078815/ENSMUSG00000000197/ENSMUSG00000020734/ENSMUSG00000036832/ENSMUSG00000031376/ENSMUSG00000050511	Kcne1/Aplnr/Cacna1s/Casq1/Strit1/Cacng6/Nalcn/Grin2c/Lpar3/Atp2b3/Oprd1	11	6	ENSMUSG00000026407/ENSMUSG00000103476/ENSMUSG00000078815/ENSMUSG00000000197/ENSMUSG00000020734/ENSMUSG00000031376	5	ENSMUSG00000039639/ENSMUSG00000044338/ENSMUSG00000007122/ENSMUSG00000036832/ENSMUSG00000050511
BP	GO:0071356	cellular response to tumor necrosis factor	5/316	147/16347	0.156212	0.617987	ENSMUSG00000047497/ENSMUSG00000031778/ENSMUSG00000009185/ENSMUSG00000024901/ENSMUSG00000020676	Adamts12/Cx3cl1/Ccl8/Peli3/Ccl11	5	4	ENSMUSG00000031778/ENSMUSG00000009185/ENSMUSG00000024901/ENSMUSG00000020676	1	ENSMUSG00000047497
BP	GO:0051153	regulation of striated muscle cell differentiation	4/316	108/16347	0.156771	0.617987	ENSMUSG00000009185/ENSMUSG00000005124/ENSMUSG00000022371/ENSMUSG00000063415	Ccl8/Ccn4/Col14a1/Cyp26b1	4	1	ENSMUSG00000009185	3	ENSMUSG00000005124/ENSMUSG00000022371/ENSMUSG00000063415
BP	GO:0071248	cellular response to metal ion	4/316	108/16347	0.156771	0.617987	ENSMUSG00000017737/ENSMUSG00000022797/ENSMUSG00000034796/ENSMUSG00000027699	Mmp9/Tfrc/Cpne7/Ect2	4	2	ENSMUSG00000017737/ENSMUSG00000034796	2	ENSMUSG00000022797/ENSMUSG00000027699
BP	GO:1905114	cell surface receptor signaling pathway involved in cell-cell signaling	12/316	446/16347	0.156884	0.617987	ENSMUSG00000057880/ENSMUSG00000019828/ENSMUSG00000055116/ENSMUSG00000031778/ENSMUSG00000028909/ENSMUSG00000005124/ENSMUSG00000021732/ENSMUSG00000029053/ENSMUSG00000023473/ENSMUSG00000053930/ENSMUSG00000020734/ENSMUSG00000015619	Abat/Grm1/Arntl/Cx3cl1/Ptpru/Ccn4/Fgf10/Prkcz/Celsr3/Shisa6/Grin2c/Gata3	12	10	ENSMUSG00000057880/ENSMUSG00000019828/ENSMUSG00000055116/ENSMUSG00000031778/ENSMUSG00000028909/ENSMUSG00000021732/ENSMUSG00000029053/ENSMUSG00000053930/ENSMUSG00000020734/ENSMUSG00000015619	2	ENSMUSG00000005124/ENSMUSG00000023473
BP	GO:0048762	mesenchymal cell differentiation	6/316	188/16347	0.157625	0.617987	ENSMUSG00000034205/ENSMUSG00000027524/ENSMUSG00000021732/ENSMUSG00000112129/ENSMUSG00000027398/ENSMUSG00000052504	Loxl2/Edn3/Fgf10/Pbld1/Il1b/Epha3	6	3	ENSMUSG00000027524/ENSMUSG00000021732/ENSMUSG00000112129	3	ENSMUSG00000034205/ENSMUSG00000027398/ENSMUSG00000052504
BP	GO:0050920	regulation of chemotaxis	6/316	188/16347	0.157625	0.617987	ENSMUSG00000021508/ENSMUSG00000031778/ENSMUSG00000027524/ENSMUSG00000021732/ENSMUSG00000031380/ENSMUSG00000027398	Cxcl14/Cx3cl1/Edn3/Fgf10/Vegfd/Il1b	6	5	ENSMUSG00000021508/ENSMUSG00000031778/ENSMUSG00000027524/ENSMUSG00000021732/ENSMUSG00000031380	1	ENSMUSG00000027398
BP	GO:0043507	positive regulation of JUN kinase activity	3/316	71/16347	0.158075	0.617987	ENSMUSG00000031853/ENSMUSG00000052854/ENSMUSG00000027398	Map3k21/Nrk/Il1b	3	1	ENSMUSG00000031853	2	ENSMUSG00000052854/ENSMUSG00000027398
BP	GO:0045844	positive regulation of striated muscle tissue development	3/316	71/16347	0.158075	0.617987	ENSMUSG00000055116/ENSMUSG00000005124/ENSMUSG00000063415	Arntl/Ccn4/Cyp26b1	3	1	ENSMUSG00000055116	2	ENSMUSG00000005124/ENSMUSG00000063415
BP	GO:0048636	positive regulation of muscle organ development	3/316	71/16347	0.158075	0.617987	ENSMUSG00000055116/ENSMUSG00000005124/ENSMUSG00000063415	Arntl/Ccn4/Cyp26b1	3	1	ENSMUSG00000055116	2	ENSMUSG00000005124/ENSMUSG00000063415
BP	GO:0042692	muscle cell differentiation	10/316	359/16347	0.159121	0.617987	ENSMUSG00000026407/ENSMUSG00000007122/ENSMUSG00000009185/ENSMUSG00000063275/ENSMUSG00000005124/ENSMUSG00000022371/ENSMUSG00000021732/ENSMUSG00000063415/ENSMUSG00000028179/ENSMUSG00000048583	Cacna1s/Casq1/Ccl8/Hacd1/Ccn4/Col14a1/Fgf10/Cyp26b1/Cth/Igf2	10	4	ENSMUSG00000026407/ENSMUSG00000009185/ENSMUSG00000021732/ENSMUSG00000028179	6	ENSMUSG00000007122/ENSMUSG00000063275/ENSMUSG00000005124/ENSMUSG00000022371/ENSMUSG00000063415/ENSMUSG00000048583
BP	GO:0035107	appendage morphogenesis	5/316	148/16347	0.159305	0.617987	ENSMUSG00000037016/ENSMUSG00000021732/ENSMUSG00000063415/ENSMUSG00000022286/ENSMUSG00000052430	Frem2/Fgf10/Cyp26b1/Grhl2/Bmpr1b	5	3	ENSMUSG00000021732/ENSMUSG00000022286/ENSMUSG00000052430	2	ENSMUSG00000037016/ENSMUSG00000063415
BP	GO:0035108	limb morphogenesis	5/316	148/16347	0.159305	0.617987	ENSMUSG00000037016/ENSMUSG00000021732/ENSMUSG00000063415/ENSMUSG00000022286/ENSMUSG00000052430	Frem2/Fgf10/Cyp26b1/Grhl2/Bmpr1b	5	3	ENSMUSG00000021732/ENSMUSG00000022286/ENSMUSG00000052430	2	ENSMUSG00000037016/ENSMUSG00000063415
BP	GO:0001662	behavioral fear response	2/316	37/16347	0.160005	0.617987	ENSMUSG00000045573/ENSMUSG00000048240	Penk/Gng7	2	2	ENSMUSG00000045573/ENSMUSG00000048240	0
BP	GO:0002714	positive regulation of B cell mediated immunity	2/316	37/16347	0.160005	0.617987	ENSMUSG00000024164/ENSMUSG00000022797	C3/Tfrc	2	1	ENSMUSG00000024164	1	ENSMUSG00000022797
BP	GO:0002891	positive regulation of immunoglobulin mediated immune response	2/316	37/16347	0.160005	0.617987	ENSMUSG00000024164/ENSMUSG00000022797	C3/Tfrc	2	1	ENSMUSG00000024164	1	ENSMUSG00000022797
BP	GO:0006739	NADP metabolic process	2/316	37/16347	0.160005	0.617987	ENSMUSG00000016194/ENSMUSG00000025453	Hsd11b1/Nnt	2	2	ENSMUSG00000016194/ENSMUSG00000025453	0
BP	GO:0007618	mating	2/316	37/16347	0.160005	0.617987	ENSMUSG00000057880/ENSMUSG00000061718	Abat/Ppp1r1b	2	1	ENSMUSG00000057880	1	ENSMUSG00000061718
BP	GO:0022602	ovulation cycle process	2/316	37/16347	0.160005	0.617987	ENSMUSG00000026204/ENSMUSG00000052430	Ptprn/Bmpr1b	2	2	ENSMUSG00000026204/ENSMUSG00000052430	0
BP	GO:0045823	positive regulation of heart contraction	2/316	37/16347	0.160005	0.617987	ENSMUSG00000027524/ENSMUSG00000024935	Edn3/Slc1a1	2	2	ENSMUSG00000027524/ENSMUSG00000024935	0
BP	GO:0045851	pH reduction	2/316	37/16347	0.160005	0.617987	ENSMUSG00000017740/ENSMUSG00000055069	Slc12a5/Rab39	2	1	ENSMUSG00000017740	1	ENSMUSG00000055069
BP	GO:0046627	negative regulation of insulin receptor signaling pathway	2/316	37/16347	0.160005	0.617987	ENSMUSG00000029053/ENSMUSG00000027398	Prkcz/Il1b	2	1	ENSMUSG00000029053	1	ENSMUSG00000027398
BP	GO:0046638	positive regulation of alpha-beta T cell differentiation	2/316	37/16347	0.160005	0.617987	ENSMUSG00000015396/ENSMUSG00000029053	Cd83/Prkcz	2	1	ENSMUSG00000029053	1	ENSMUSG00000015396
BP	GO:0070169	positive regulation of biomineral tissue development	2/316	37/16347	0.160005	0.617987	ENSMUSG00000054675/ENSMUSG00000052430	Tmem119/Bmpr1b	2	1	ENSMUSG00000052430	1	ENSMUSG00000054675
BP	GO:0099601	regulation of neurotransmitter receptor activity	2/316	37/16347	0.160005	0.617987	ENSMUSG00000022602/ENSMUSG00000053930	Arc/Shisa6	2	2	ENSMUSG00000022602/ENSMUSG00000053930	0
BP	GO:1900271	regulation of long-term synaptic potentiation	2/316	37/16347	0.160005	0.617987	ENSMUSG00000052336/ENSMUSG00000022602	Cx3cr1/Arc	2	1	ENSMUSG00000022602	1	ENSMUSG00000052336
BP	GO:1900449	regulation of glutamate receptor signaling pathway	2/316	37/16347	0.160005	0.617987	ENSMUSG00000022602/ENSMUSG00000053930	Arc/Shisa6	2	2	ENSMUSG00000022602/ENSMUSG00000053930	0
BP	GO:0002253	activation of immune response	9/316	317/16347	0.162263	0.617987	ENSMUSG00000024164/ENSMUSG00000025498/ENSMUSG00000024901/ENSMUSG00000044162/ENSMUSG00000022181/ENSMUSG00000026938/ENSMUSG00000073418/ENSMUSG00000073643/ENSMUSG00000015619	C3/Irf7/Peli3/Tnip3/C6/Fcna/C4b/Wdfy1/Gata3	9	8	ENSMUSG00000024164/ENSMUSG00000024901/ENSMUSG00000044162/ENSMUSG00000022181/ENSMUSG00000026938/ENSMUSG00000073418/ENSMUSG00000073643/ENSMUSG00000015619	1	ENSMUSG00000025498
BP	GO:0061351	neural precursor cell proliferation	5/316	149/16347	0.162423	0.617987	ENSMUSG00000020333/ENSMUSG00000052336/ENSMUSG00000031778/ENSMUSG00000019874/ENSMUSG00000027398	Acsl6/Cx3cr1/Cx3cl1/Fabp7/Il1b	5	3	ENSMUSG00000020333/ENSMUSG00000031778/ENSMUSG00000019874	2	ENSMUSG00000052336/ENSMUSG00000027398
BP	GO:0032102	negative regulation of response to external stimulus	8/316	274/16347	0.162488	0.617987	ENSMUSG00000057880/ENSMUSG00000052336/ENSMUSG00000046186/ENSMUSG00000026770/ENSMUSG00000015619/ENSMUSG00000019874/ENSMUSG00000028001/ENSMUSG00000043811	Abat/Cx3cr1/Cd109/Il2ra/Gata3/Fabp7/Fga/Rtn4r	8	4	ENSMUSG00000057880/ENSMUSG00000015619/ENSMUSG00000019874/ENSMUSG00000028001	4	ENSMUSG00000052336/ENSMUSG00000046186/ENSMUSG00000026770/ENSMUSG00000043811
BP	GO:0050727	regulation of inflammatory response	8/316	274/16347	0.162488	0.617987	ENSMUSG00000052336/ENSMUSG00000024164/ENSMUSG00000047497/ENSMUSG00000061762/ENSMUSG00000022181/ENSMUSG00000026770/ENSMUSG00000015619/ENSMUSG00000027398	Cx3cr1/C3/Adamts12/Tac1/C6/Il2ra/Gata3/Il1b	8	4	ENSMUSG00000024164/ENSMUSG00000061762/ENSMUSG00000022181/ENSMUSG00000015619	4	ENSMUSG00000052336/ENSMUSG00000047497/ENSMUSG00000026770/ENSMUSG00000027398
BP	GO:0003208	cardiac ventricle morphogenesis	3/316	72/16347	0.162746	0.617987	ENSMUSG00000053093/ENSMUSG00000022286/ENSMUSG00000015619	Myh7/Grhl2/Gata3	3	3	ENSMUSG00000053093/ENSMUSG00000022286/ENSMUSG00000015619	0
BP	GO:0008625	extrinsic apoptotic signaling pathway via death domain receptors	3/316	72/16347	0.162746	0.617987	ENSMUSG00000027375/ENSMUSG00000052430/ENSMUSG00000028001	Mal/Bmpr1b/Fga	3	3	ENSMUSG00000027375/ENSMUSG00000052430/ENSMUSG00000028001	0
BP	GO:1901863	positive regulation of muscle tissue development	3/316	72/16347	0.162746	0.617987	ENSMUSG00000055116/ENSMUSG00000005124/ENSMUSG00000063415	Arntl/Ccn4/Cyp26b1	3	1	ENSMUSG00000055116	2	ENSMUSG00000005124/ENSMUSG00000063415
BP	GO:0062012	regulation of small molecule metabolic process	10/316	361/16347	0.163013	0.617987	ENSMUSG00000016194/ENSMUSG00000048240/ENSMUSG00000034958/ENSMUSG00000025271/ENSMUSG00000002769/ENSMUSG00000020609/ENSMUSG00000025127/ENSMUSG00000027398/ENSMUSG00000019577/ENSMUSG00000048583	Hsd11b1/Gng7/Atcay/Pfkfb1/Gnmt/Apob/Gcgr/Il1b/Pdk4/Igf2	10	7	ENSMUSG00000016194/ENSMUSG00000048240/ENSMUSG00000034958/ENSMUSG00000025271/ENSMUSG00000002769/ENSMUSG00000020609/ENSMUSG00000019577	3	ENSMUSG00000025127/ENSMUSG00000027398/ENSMUSG00000048583
BP	GO:0071496	cellular response to external stimulus	7/316	232/16347	0.163697	0.617987	ENSMUSG00000050640/ENSMUSG00000017737/ENSMUSG00000050195/ENSMUSG00000022797/ENSMUSG00000002289/ENSMUSG00000041482/ENSMUSG00000019577	Tmem150c/Mmp9/Scd4/Tfrc/Angptl4/Piezo2/Pdk4	7	4	ENSMUSG00000050640/ENSMUSG00000017737/ENSMUSG00000002289/ENSMUSG00000019577	3	ENSMUSG00000050195/ENSMUSG00000022797/ENSMUSG00000041482
BP	GO:0051262	protein tetramerization	5/316	150/16347	0.165565	0.617987	ENSMUSG00000021730/ENSMUSG00000058975/ENSMUSG00000028179/ENSMUSG00000002769/ENSMUSG00000037798	Hcn1/Kcnc1/Cth/Gnmt/Mat1a	5	4	ENSMUSG00000058975/ENSMUSG00000028179/ENSMUSG00000002769/ENSMUSG00000037798	1	ENSMUSG00000021730
BP	GO:0001101	response to acid chemical	7/316	233/16347	0.166184	0.617987	ENSMUSG00000085412/ENSMUSG00000026043/ENSMUSG00000043613/ENSMUSG00000063415/ENSMUSG00000051855/ENSMUSG00000019577/ENSMUSG00000052504	Halr1/Col3a1/Mmp3/Cyp26b1/Mest/Pdk4/Epha3	7	2	ENSMUSG00000043613/ENSMUSG00000019577	5	ENSMUSG00000085412/ENSMUSG00000026043/ENSMUSG00000063415/ENSMUSG00000051855/ENSMUSG00000052504
BP	GO:0060485	mesenchyme development	7/316	233/16347	0.166184	0.617987	ENSMUSG00000034205/ENSMUSG00000027524/ENSMUSG00000021732/ENSMUSG00000112129/ENSMUSG00000028487/ENSMUSG00000027398/ENSMUSG00000052504	Loxl2/Edn3/Fgf10/Pbld1/Bnc2/Il1b/Epha3	7	4	ENSMUSG00000027524/ENSMUSG00000021732/ENSMUSG00000112129/ENSMUSG00000028487	3	ENSMUSG00000034205/ENSMUSG00000027398/ENSMUSG00000052504
BP	GO:0019221	cytokine-mediated signaling pathway	9/316	319/16347	0.166468	0.617987	ENSMUSG00000052336/ENSMUSG00000025498/ENSMUSG00000031778/ENSMUSG00000009185/ENSMUSG00000024901/ENSMUSG00000026204/ENSMUSG00000020676/ENSMUSG00000027398/ENSMUSG00000043811	Cx3cr1/Irf7/Cx3cl1/Ccl8/Peli3/Ptprn/Ccl11/Il1b/Rtn4r	9	5	ENSMUSG00000031778/ENSMUSG00000009185/ENSMUSG00000024901/ENSMUSG00000026204/ENSMUSG00000020676	4	ENSMUSG00000052336/ENSMUSG00000025498/ENSMUSG00000027398/ENSMUSG00000043811
BP	GO:0002209	behavioral defense response	2/316	38/16347	0.166856	0.617987	ENSMUSG00000045573/ENSMUSG00000048240	Penk/Gng7	2	2	ENSMUSG00000045573/ENSMUSG00000048240	0
BP	GO:0048246	macrophage chemotaxis	2/316	38/16347	0.166856	0.617987	ENSMUSG00000052336/ENSMUSG00000031778	Cx3cr1/Cx3cl1	2	1	ENSMUSG00000031778	1	ENSMUSG00000052336
BP	GO:0051930	regulation of sensory perception of pain	2/316	38/16347	0.166856	0.617987	ENSMUSG00000019828/ENSMUSG00000050511	Grm1/Oprd1	2	1	ENSMUSG00000019828	1	ENSMUSG00000050511
BP	GO:0051931	regulation of sensory perception	2/316	38/16347	0.166856	0.617987	ENSMUSG00000019828/ENSMUSG00000050511	Grm1/Oprd1	2	1	ENSMUSG00000019828	1	ENSMUSG00000050511
BP	GO:0071260	cellular response to mechanical stimulus	2/316	38/16347	0.166856	0.617987	ENSMUSG00000050640/ENSMUSG00000041482	Tmem150c/Piezo2	2	1	ENSMUSG00000050640	1	ENSMUSG00000041482
BP	GO:0086009	membrane repolarization	2/316	38/16347	0.166856	0.617987	ENSMUSG00000039639/ENSMUSG00000046480	Kcne1/Scn4b	2	1	ENSMUSG00000046480	1	ENSMUSG00000039639
BP	GO:2000725	regulation of cardiac muscle cell differentiation	2/316	38/16347	0.166856	0.617987	ENSMUSG00000005124/ENSMUSG00000022371	Ccn4/Col14a1	2	0		2	ENSMUSG00000005124/ENSMUSG00000022371
BP	GO:0010959	regulation of metal ion transport	10/316	363/16347	0.166952	0.617987	ENSMUSG00000039639/ENSMUSG00000046480/ENSMUSG00000044338/ENSMUSG00000007122/ENSMUSG00000058975/ENSMUSG00000075224/ENSMUSG00000027524/ENSMUSG00000103476/ENSMUSG00000036832/ENSMUSG00000050511	Kcne1/Scn4b/Aplnr/Casq1/Kcnc1/Lrrc55/Edn3/Strit1/Lpar3/Oprd1	10	4	ENSMUSG00000046480/ENSMUSG00000058975/ENSMUSG00000027524/ENSMUSG00000103476	6	ENSMUSG00000039639/ENSMUSG00000044338/ENSMUSG00000007122/ENSMUSG00000075224/ENSMUSG00000036832/ENSMUSG00000050511
BP	GO:0007589	body fluid secretion	3/316	73/16347	0.167457	0.617987	ENSMUSG00000061762/ENSMUSG00000021732/ENSMUSG00000050578	Tac1/Fgf10/Mmp13	3	2	ENSMUSG00000061762/ENSMUSG00000021732	1	ENSMUSG00000050578
BP	GO:0015844	monoamine transport	3/316	73/16347	0.167457	0.617987	ENSMUSG00000057880/ENSMUSG00000023064/ENSMUSG00000023828	Abat/Sncg/Slc22a3	3	3	ENSMUSG00000057880/ENSMUSG00000023064/ENSMUSG00000023828	0
BP	GO:0017158	regulation of calcium ion-dependent exocytosis	3/316	73/16347	0.167457	0.617987	ENSMUSG00000035226/ENSMUSG00000049303/ENSMUSG00000021187	Rims4/Syt12/Tc2n	3	3	ENSMUSG00000035226/ENSMUSG00000049303/ENSMUSG00000021187	0
BP	GO:1901343	negative regulation of vasculature development	4/316	111/16347	0.167884	0.617987	ENSMUSG00000018593/ENSMUSG00000052336/ENSMUSG00000079465/ENSMUSG00000022025	Sparc/Cx3cr1/Col4a3/Cnmd	4	1	ENSMUSG00000022025	3	ENSMUSG00000018593/ENSMUSG00000052336/ENSMUSG00000079465
BP	GO:0060537	muscle tissue development	11/316	408/16347	0.168441	0.617987	ENSMUSG00000055116/ENSMUSG00000026407/ENSMUSG00000005124/ENSMUSG00000022371/ENSMUSG00000053093/ENSMUSG00000029675/ENSMUSG00000026043/ENSMUSG00000063415/ENSMUSG00000025013/ENSMUSG00000026605/ENSMUSG00000025932	Arntl/Cacna1s/Ccn4/Col14a1/Myh7/Eln/Col3a1/Cyp26b1/Tll2/Cenpf/Eya1	11	5	ENSMUSG00000055116/ENSMUSG00000026407/ENSMUSG00000053093/ENSMUSG00000026605/ENSMUSG00000025932	6	ENSMUSG00000005124/ENSMUSG00000022371/ENSMUSG00000029675/ENSMUSG00000026043/ENSMUSG00000063415/ENSMUSG00000025013
BP	GO:0060047	heart contraction	6/316	192/16347	0.168628	0.617987	ENSMUSG00000039639/ENSMUSG00000046480/ENSMUSG00000061762/ENSMUSG00000053093/ENSMUSG00000027524/ENSMUSG00000024935	Kcne1/Scn4b/Tac1/Myh7/Edn3/Slc1a1	6	5	ENSMUSG00000046480/ENSMUSG00000061762/ENSMUSG00000053093/ENSMUSG00000027524/ENSMUSG00000024935	1	ENSMUSG00000039639
BP	GO:0007517	muscle organ development	10/316	364/16347	0.168938	0.617987	ENSMUSG00000055116/ENSMUSG00000026407/ENSMUSG00000005124/ENSMUSG00000022371/ENSMUSG00000053093/ENSMUSG00000029675/ENSMUSG00000026043/ENSMUSG00000063415/ENSMUSG00000025013/ENSMUSG00000026605	Arntl/Cacna1s/Ccn4/Col14a1/Myh7/Eln/Col3a1/Cyp26b1/Tll2/Cenpf	10	4	ENSMUSG00000055116/ENSMUSG00000026407/ENSMUSG00000053093/ENSMUSG00000026605	6	ENSMUSG00000005124/ENSMUSG00000022371/ENSMUSG00000029675/ENSMUSG00000026043/ENSMUSG00000063415/ENSMUSG00000025013
BP	GO:0009306	protein secretion	13/316	498/16347	0.169166	0.617987	ENSMUSG00000057880/ENSMUSG00000023064/ENSMUSG00000055116/ENSMUSG00000055866/ENSMUSG00000031778/ENSMUSG00000026204/ENSMUSG00000029053/ENSMUSG00000050578/ENSMUSG00000020732/ENSMUSG00000015619/ENSMUSG00000028001/ENSMUSG00000027398/ENSMUSG00000027347	Abat/Sncg/Arntl/Per2/Cx3cl1/Ptprn/Prkcz/Mmp13/Rab37/Gata3/Fga/Il1b/Rasgrp1	13	9	ENSMUSG00000057880/ENSMUSG00000023064/ENSMUSG00000055116/ENSMUSG00000031778/ENSMUSG00000026204/ENSMUSG00000029053/ENSMUSG00000020732/ENSMUSG00000015619/ENSMUSG00000028001	4	ENSMUSG00000055866/ENSMUSG00000050578/ENSMUSG00000027398/ENSMUSG00000027347
BP	GO:0019233	sensory perception of pain	4/316	112/16347	0.171649	0.617987	ENSMUSG00000019828/ENSMUSG00000045573/ENSMUSG00000061762/ENSMUSG00000050511	Grm1/Penk/Tac1/Oprd1	4	3	ENSMUSG00000019828/ENSMUSG00000045573/ENSMUSG00000061762	1	ENSMUSG00000050511
BP	GO:0061387	regulation of extent of cell growth	4/316	112/16347	0.171649	0.617987	ENSMUSG00000000305/ENSMUSG00000036264/ENSMUSG00000043811/ENSMUSG00000036832	Cdh4/Fstl4/Rtn4r/Lpar3	4	2	ENSMUSG00000000305/ENSMUSG00000036264	2	ENSMUSG00000043811/ENSMUSG00000036832
BP	GO:0006941	striated muscle contraction	5/316	152/16347	0.171921	0.617987	ENSMUSG00000046480/ENSMUSG00000026407/ENSMUSG00000007122/ENSMUSG00000053093/ENSMUSG00000103476	Scn4b/Cacna1s/Casq1/Myh7/Strit1	5	4	ENSMUSG00000046480/ENSMUSG00000026407/ENSMUSG00000053093/ENSMUSG00000103476	1	ENSMUSG00000007122
BP	GO:0050817	coagulation	5/316	152/16347	0.171921	0.617987	ENSMUSG00000057880/ENSMUSG00000024164/ENSMUSG00000031778/ENSMUSG00000044499/ENSMUSG00000028001	Abat/C3/Cx3cl1/Hs3st5/Fga	5	5	ENSMUSG00000057880/ENSMUSG00000024164/ENSMUSG00000031778/ENSMUSG00000044499/ENSMUSG00000028001	0
BP	GO:0051453	regulation of intracellular pH	3/316	74/16347	0.172208	0.617987	ENSMUSG00000017740/ENSMUSG00000026065/ENSMUSG00000055069	Slc12a5/Slc9a4/Rab39	3	2	ENSMUSG00000017740/ENSMUSG00000026065	1	ENSMUSG00000055069
BP	GO:0061180	mammary gland epithelium development	3/316	74/16347	0.172208	0.617987	ENSMUSG00000021732/ENSMUSG00000020676/ENSMUSG00000015619	Fgf10/Ccl11/Gata3	3	3	ENSMUSG00000021732/ENSMUSG00000020676/ENSMUSG00000015619	0
BP	GO:0070509	calcium ion import	3/316	74/16347	0.172208	0.617987	ENSMUSG00000026407/ENSMUSG00000103476/ENSMUSG00000000197	Cacna1s/Strit1/Nalcn	3	3	ENSMUSG00000026407/ENSMUSG00000103476/ENSMUSG00000000197	0
BP	GO:0001937	negative regulation of endothelial cell proliferation	2/316	39/16347	0.173756	0.617987	ENSMUSG00000018593/ENSMUSG00000022025	Sparc/Cnmd	2	1	ENSMUSG00000022025	1	ENSMUSG00000018593
BP	GO:0007520	myoblast fusion	2/316	39/16347	0.173756	0.617987	ENSMUSG00000026407/ENSMUSG00000009185	Cacna1s/Ccl8	2	2	ENSMUSG00000026407/ENSMUSG00000009185	0
BP	GO:0016925	protein sumoylation	2/316	39/16347	0.173756	0.617987	ENSMUSG00000046490/ENSMUSG00000025932	Rnf222/Eya1	2	2	ENSMUSG00000046490/ENSMUSG00000025932	0
BP	GO:0035418	protein localization to synapse	2/316	39/16347	0.173756	0.617987	ENSMUSG00000026764/ENSMUSG00000020734	Kif5c/Grin2c	2	2	ENSMUSG00000026764/ENSMUSG00000020734	0
BP	GO:0060603	mammary gland duct morphogenesis	2/316	39/16347	0.173756	0.617987	ENSMUSG00000021732/ENSMUSG00000020676	Fgf10/Ccl11	2	2	ENSMUSG00000021732/ENSMUSG00000020676	0
BP	GO:0070830	bicellular tight junction assembly	2/316	39/16347	0.173756	0.617987	ENSMUSG00000022286/ENSMUSG00000027699	Grhl2/Ect2	2	1	ENSMUSG00000022286	1	ENSMUSG00000027699
BP	GO:1903523	negative regulation of blood circulation	2/316	39/16347	0.173756	0.617987	ENSMUSG00000061762/ENSMUSG00000031778	Tac1/Cx3cl1	2	2	ENSMUSG00000061762/ENSMUSG00000031778	0
BP	GO:0043087	regulation of GTPase activity	8/316	279/16347	0.17396	0.617987	ENSMUSG00000031778/ENSMUSG00000009185/ENSMUSG00000020676/ENSMUSG00000026527/ENSMUSG00000027699/ENSMUSG00000043811/ENSMUSG00000052504/ENSMUSG00000027347	Cx3cl1/Ccl8/Ccl11/Rgs7/Ect2/Rtn4r/Epha3/Rasgrp1	8	3	ENSMUSG00000031778/ENSMUSG00000009185/ENSMUSG00000020676	5	ENSMUSG00000026527/ENSMUSG00000027699/ENSMUSG00000043811/ENSMUSG00000052504/ENSMUSG00000027347
BP	GO:0009314	response to radiation	10/316	367/16347	0.174966	0.617987	ENSMUSG00000055866/ENSMUSG00000034987/ENSMUSG00000042436/ENSMUSG00000026043/ENSMUSG00000030994/ENSMUSG00000030346/ENSMUSG00000027699/ENSMUSG00000015619/ENSMUSG00000061718/ENSMUSG00000025932	Per2/Hrh2/Mfap4/Col3a1/D7Ertd443e/Rad51ap1/Ect2/Gata3/Ppp1r1b/Eya1	10	4	ENSMUSG00000034987/ENSMUSG00000030994/ENSMUSG00000015619/ENSMUSG00000025932	6	ENSMUSG00000055866/ENSMUSG00000042436/ENSMUSG00000026043/ENSMUSG00000030346/ENSMUSG00000027699/ENSMUSG00000061718
BP	GO:0002697	regulation of immune effector process	9/316	323/16347	0.175031	0.617987	ENSMUSG00000024164/ENSMUSG00000022181/ENSMUSG00000026770/ENSMUSG00000022797/ENSMUSG00000029053/ENSMUSG00000015619/ENSMUSG00000027398/ENSMUSG00000048583/ENSMUSG00000027347	C3/C6/Il2ra/Tfrc/Prkcz/Gata3/Il1b/Igf2/Rasgrp1	9	4	ENSMUSG00000024164/ENSMUSG00000022181/ENSMUSG00000029053/ENSMUSG00000015619	5	ENSMUSG00000026770/ENSMUSG00000022797/ENSMUSG00000027398/ENSMUSG00000048583/ENSMUSG00000027347
BP	GO:0051146	striated muscle cell differentiation	8/316	280/16347	0.176298	0.617987	ENSMUSG00000026407/ENSMUSG00000007122/ENSMUSG00000009185/ENSMUSG00000063275/ENSMUSG00000005124/ENSMUSG00000022371/ENSMUSG00000063415/ENSMUSG00000048583	Cacna1s/Casq1/Ccl8/Hacd1/Ccn4/Col14a1/Cyp26b1/Igf2	8	2	ENSMUSG00000026407/ENSMUSG00000009185	6	ENSMUSG00000007122/ENSMUSG00000063275/ENSMUSG00000005124/ENSMUSG00000022371/ENSMUSG00000063415/ENSMUSG00000048583
BP	GO:0010389	regulation of G2/M transition of mitotic cell cycle	3/316	75/16347	0.176997	0.617987	ENSMUSG00000063275/ENSMUSG00000030994/ENSMUSG00000026605	Hacd1/D7Ertd443e/Cenpf	3	2	ENSMUSG00000030994/ENSMUSG00000026605	1	ENSMUSG00000063275
BP	GO:1901019	regulation of calcium ion transmembrane transporter activity	3/316	75/16347	0.176997	0.617987	ENSMUSG00000039639/ENSMUSG00000007122/ENSMUSG00000103476	Kcne1/Casq1/Strit1	3	1	ENSMUSG00000103476	2	ENSMUSG00000039639/ENSMUSG00000007122
BP	GO:1904035	regulation of epithelial cell apoptotic process	3/316	75/16347	0.176997	0.617987	ENSMUSG00000002289/ENSMUSG00000015619/ENSMUSG00000028001	Angptl4/Gata3/Fga	3	3	ENSMUSG00000002289/ENSMUSG00000015619/ENSMUSG00000028001	0
BP	GO:0003015	heart process	6/316	195/16347	0.177087	0.617987	ENSMUSG00000039639/ENSMUSG00000046480/ENSMUSG00000061762/ENSMUSG00000053093/ENSMUSG00000027524/ENSMUSG00000024935	Kcne1/Scn4b/Tac1/Myh7/Edn3/Slc1a1	6	5	ENSMUSG00000046480/ENSMUSG00000061762/ENSMUSG00000053093/ENSMUSG00000027524/ENSMUSG00000024935	1	ENSMUSG00000039639
BP	GO:0032868	response to insulin	6/316	195/16347	0.177087	0.617987	ENSMUSG00000029053/ENSMUSG00000047182/ENSMUSG00000051159/ENSMUSG00000027398/ENSMUSG00000019577/ENSMUSG00000048583	Prkcz/Irs3/Cited1/Il1b/Pdk4/Igf2	6	3	ENSMUSG00000029053/ENSMUSG00000047182/ENSMUSG00000019577	3	ENSMUSG00000051159/ENSMUSG00000027398/ENSMUSG00000048583
BP	GO:0001580	detection of chemical stimulus involved in sensory perception of bitter taste	1/316	10/16347	0.177375	0.617987	ENSMUSG00000028777	Gnat3	1	1	ENSMUSG00000028777	0
BP	GO:0002866	positive regulation of acute inflammatory response to antigenic stimulus	1/316	10/16347	0.177375	0.617987	ENSMUSG00000024164	C3	1	1	ENSMUSG00000024164	0
BP	GO:0003091	renal water homeostasis	1/316	10/16347	0.177375	0.617987	ENSMUSG00000024411	Aqp4	1	0		1	ENSMUSG00000024411
BP	GO:0003263	cardioblast proliferation	1/316	10/16347	0.177375	0.617987	ENSMUSG00000025932	Eya1	1	1	ENSMUSG00000025932	0
BP	GO:0003264	regulation of cardioblast proliferation	1/316	10/16347	0.177375	0.617987	ENSMUSG00000025932	Eya1	1	1	ENSMUSG00000025932	0
BP	GO:0006570	tyrosine metabolic process	1/316	10/16347	0.177375	0.617987	ENSMUSG00000020051	Pah	1	1	ENSMUSG00000020051	0
BP	GO:0009650	UV protection	1/316	10/16347	0.177375	0.617987	ENSMUSG00000042436	Mfap4	1	0		1	ENSMUSG00000042436
BP	GO:0010042	response to manganese ion	1/316	10/16347	0.177375	0.617987	ENSMUSG00000074971	Fibin	1	0		1	ENSMUSG00000074971
BP	GO:0010459	negative regulation of heart rate	1/316	10/16347	0.177375	0.617987	ENSMUSG00000061762	Tac1	1	1	ENSMUSG00000061762	0
BP	GO:0014883	transition between fast and slow fiber	1/316	10/16347	0.177375	0.617987	ENSMUSG00000053093	Myh7	1	1	ENSMUSG00000053093	0
BP	GO:0014889	muscle atrophy	1/316	10/16347	0.177375	0.617987	ENSMUSG00000027199	Gatm	1	0		1	ENSMUSG00000027199
BP	GO:0018065	protein-cofactor linkage	1/316	10/16347	0.177375	0.617987	ENSMUSG00000028179	Cth	1	1	ENSMUSG00000028179	0
BP	GO:0030049	muscle filament sliding	1/316	10/16347	0.177375	0.617987	ENSMUSG00000053093	Myh7	1	1	ENSMUSG00000053093	0
BP	GO:0030277	maintenance of gastrointestinal epithelium	1/316	10/16347	0.177375	0.617987	ENSMUSG00000112129	Pbld1	1	1	ENSMUSG00000112129	0
BP	GO:0030948	negative regulation of vascular endothelial growth factor receptor signaling pathway	1/316	10/16347	0.177375	0.617987	ENSMUSG00000022025	Cnmd	1	1	ENSMUSG00000022025	0
BP	GO:0031055	chromatin remodeling at centromere	1/316	10/16347	0.177375	0.617987	ENSMUSG00000025001	Hells	1	0		1	ENSMUSG00000025001
BP	GO:0031620	regulation of fever generation	1/316	10/16347	0.177375	0.617987	ENSMUSG00000027398	Il1b	1	0		1	ENSMUSG00000027398
BP	GO:0032026	response to magnesium ion	1/316	10/16347	0.177375	0.617987	ENSMUSG00000026114	Cnga3	1	1	ENSMUSG00000026114	0
BP	GO:0032464	positive regulation of protein homooligomerization	1/316	10/16347	0.177375	0.617987	ENSMUSG00000022037	Clu	1	1	ENSMUSG00000022037	0
BP	GO:0033080	immature T cell proliferation in thymus	1/316	10/16347	0.177375	0.617987	ENSMUSG00000027398	Il1b	1	0		1	ENSMUSG00000027398
BP	GO:0033085	negative regulation of T cell differentiation in thymus	1/316	10/16347	0.177375	0.617987	ENSMUSG00000036931	Nfkbid	1	0		1	ENSMUSG00000036931
BP	GO:0033234	negative regulation of protein sumoylation	1/316	10/16347	0.177375	0.617987	ENSMUSG00000046490	Rnf222	1	1	ENSMUSG00000046490	0
BP	GO:0033572	transferrin transport	1/316	10/16347	0.177375	0.617987	ENSMUSG00000022797	Tfrc	1	0		1	ENSMUSG00000022797
BP	GO:0034145	positive regulation of toll-like receptor 4 signaling pathway	1/316	10/16347	0.177375	0.617987	ENSMUSG00000073643	Wdfy1	1	1	ENSMUSG00000073643	0
BP	GO:0035733	hepatic stellate cell activation	1/316	10/16347	0.177375	0.617987	ENSMUSG00000035783	Acta2	1	0		1	ENSMUSG00000035783
BP	GO:0035933	glucocorticoid secretion	1/316	10/16347	0.177375	0.617987	ENSMUSG00000061762	Tac1	1	1	ENSMUSG00000061762	0
BP	GO:0042033	chemokine biosynthetic process	1/316	10/16347	0.177375	0.617987	ENSMUSG00000027398	Il1b	1	0		1	ENSMUSG00000027398
BP	GO:0042762	regulation of sulfur metabolic process	1/316	10/16347	0.177375	0.617987	ENSMUSG00000019577	Pdk4	1	1	ENSMUSG00000019577	0
BP	GO:0042983	amyloid precursor protein biosynthetic process	1/316	10/16347	0.177375	0.617987	ENSMUSG00000040536	Necab1	1	0		1	ENSMUSG00000040536
BP	GO:0042984	regulation of amyloid precursor protein biosynthetic process	1/316	10/16347	0.177375	0.617987	ENSMUSG00000040536	Necab1	1	0		1	ENSMUSG00000040536
BP	GO:0044154	histone H3-K14 acetylation	1/316	10/16347	0.177375	0.617987	ENSMUSG00000015619	Gata3	1	1	ENSMUSG00000015619	0
BP	GO:0045073	regulation of chemokine biosynthetic process	1/316	10/16347	0.177375	0.617987	ENSMUSG00000027398	Il1b	1	0		1	ENSMUSG00000027398
BP	GO:0045176	apical protein localization	1/316	10/16347	0.177375	0.617987	ENSMUSG00000021730	Hcn1	1	0		1	ENSMUSG00000021730
BP	GO:0046689	response to mercury ion	1/316	10/16347	0.177375	0.617987	ENSMUSG00000027199	Gatm	1	0		1	ENSMUSG00000027199
BP	GO:0048630	skeletal muscle tissue growth	1/316	10/16347	0.177375	0.617987	ENSMUSG00000025013	Tll2	1	0		1	ENSMUSG00000025013
BP	GO:0048671	negative regulation of collateral sprouting	1/316	10/16347	0.177375	0.617987	ENSMUSG00000036264	Fstl4	1	1	ENSMUSG00000036264	0
BP	GO:0051923	sulfation	1/316	10/16347	0.177375	0.617987	ENSMUSG00000044499	Hs3st5	1	1	ENSMUSG00000044499	0
BP	GO:0060174	limb bud formation	1/316	10/16347	0.177375	0.617987	ENSMUSG00000021732	Fgf10	1	1	ENSMUSG00000021732	0
BP	GO:0060433	bronchus development	1/316	10/16347	0.177375	0.617987	ENSMUSG00000036040	Adamtsl2	1	0		1	ENSMUSG00000036040
BP	GO:0061140	lung secretory cell differentiation	1/316	10/16347	0.177375	0.617987	ENSMUSG00000021732	Fgf10	1	1	ENSMUSG00000021732	0
BP	GO:0061469	regulation of type B pancreatic cell proliferation	1/316	10/16347	0.177375	0.617987	ENSMUSG00000026204	Ptprn	1	1	ENSMUSG00000026204	0
BP	GO:0070070	proton-transporting V-type ATPase complex assembly	1/316	10/16347	0.177375	0.617987	ENSMUSG00000028307	Aldob	1	1	ENSMUSG00000028307	0
BP	GO:0070072	vacuolar proton-transporting V-type ATPase complex assembly	1/316	10/16347	0.177375	0.617987	ENSMUSG00000028307	Aldob	1	1	ENSMUSG00000028307	0
BP	GO:0072160	nephron tubule epithelial cell differentiation	1/316	10/16347	0.177375	0.617987	ENSMUSG00000015619	Gata3	1	1	ENSMUSG00000015619	0
BP	GO:0090186	regulation of pancreatic juice secretion	1/316	10/16347	0.177375	0.617987	ENSMUSG00000050578	Mmp13	1	0		1	ENSMUSG00000050578
BP	GO:0099054	presynapse assembly	1/316	10/16347	0.177375	0.617987	ENSMUSG00000035566	Pcdh17	1	0		1	ENSMUSG00000035566
BP	GO:1900221	regulation of amyloid-beta clearance	1/316	10/16347	0.177375	0.617987	ENSMUSG00000022037	Clu	1	1	ENSMUSG00000022037	0
BP	GO:1901339	regulation of store-operated calcium channel activity	1/316	10/16347	0.177375	0.617987	ENSMUSG00000007122	Casq1	1	0		1	ENSMUSG00000007122
BP	GO:1901387	positive regulation of voltage-gated calcium channel activity	1/316	10/16347	0.177375	0.617987	ENSMUSG00000039639	Kcne1	1	0		1	ENSMUSG00000039639
BP	GO:1902715	positive regulation of interferon-gamma secretion	1/316	10/16347	0.177375	0.617987	ENSMUSG00000027347	Rasgrp1	1	0		1	ENSMUSG00000027347
BP	GO:1903299	regulation of hexokinase activity	1/316	10/16347	0.177375	0.617987	ENSMUSG00000025271	Pfkfb1	1	1	ENSMUSG00000025271	0
BP	GO:1903789	regulation of amino acid transmembrane transport	1/316	10/16347	0.177375	0.617987	ENSMUSG00000055866	Per2	1	0		1	ENSMUSG00000055866
BP	GO:1903909	regulation of receptor clustering	1/316	10/16347	0.177375	0.617987	ENSMUSG00000053930	Shisa6	1	1	ENSMUSG00000053930	0
BP	GO:0007187	G-protein coupled receptor signaling pathway, coupled to cyclic nucleotide second messenger	5/316	154/16347	0.178371	0.617987	ENSMUSG00000019828/ENSMUSG00000025127/ENSMUSG00000028777/ENSMUSG00000022376/ENSMUSG00000050511	Grm1/Gcgr/Gnat3/Adcy8/Oprd1	5	3	ENSMUSG00000019828/ENSMUSG00000028777/ENSMUSG00000022376	2	ENSMUSG00000025127/ENSMUSG00000050511
BP	GO:0042129	regulation of T cell proliferation	5/316	154/16347	0.178371	0.617987	ENSMUSG00000026770/ENSMUSG00000044206/ENSMUSG00000022797/ENSMUSG00000027398/ENSMUSG00000048583	Il2ra/Vsig4/Tfrc/Il1b/Igf2	5	1	ENSMUSG00000044206	4	ENSMUSG00000026770/ENSMUSG00000022797/ENSMUSG00000027398/ENSMUSG00000048583
BP	GO:0046883	regulation of hormone secretion	7/316	238/16347	0.178862	0.617987	ENSMUSG00000057880/ENSMUSG00000055116/ENSMUSG00000055866/ENSMUSG00000061762/ENSMUSG00000027524/ENSMUSG00000028001/ENSMUSG00000027398	Abat/Arntl/Per2/Tac1/Edn3/Fga/Il1b	7	5	ENSMUSG00000057880/ENSMUSG00000055116/ENSMUSG00000061762/ENSMUSG00000027524/ENSMUSG00000028001	2	ENSMUSG00000055866/ENSMUSG00000027398
BP	GO:0050905	neuromuscular process	4/316	114/16347	0.179266	0.617987	ENSMUSG00000045573/ENSMUSG00000050640/ENSMUSG00000020734/ENSMUSG00000019874	Penk/Tmem150c/Grin2c/Fabp7	4	4	ENSMUSG00000045573/ENSMUSG00000050640/ENSMUSG00000020734/ENSMUSG00000019874	0
BP	GO:0051092	positive regulation of NF-kappaB transcription factor activity	4/316	114/16347	0.179266	0.617987	ENSMUSG00000022037/ENSMUSG00000029053/ENSMUSG00000028179/ENSMUSG00000027398	Clu/Prkcz/Cth/Il1b	4	3	ENSMUSG00000022037/ENSMUSG00000029053/ENSMUSG00000028179	1	ENSMUSG00000027398
BP	GO:0001503	ossification	9/316	325/16347	0.179387	0.617987	ENSMUSG00000061762/ENSMUSG00000017737/ENSMUSG00000022025/ENSMUSG00000054675/ENSMUSG00000050578/ENSMUSG00000052430/ENSMUSG00000070691/ENSMUSG00000051159/ENSMUSG00000048583	Tac1/Mmp9/Cnmd/Tmem119/Mmp13/Bmpr1b/Runx3/Cited1/Igf2	9	4	ENSMUSG00000061762/ENSMUSG00000017737/ENSMUSG00000022025/ENSMUSG00000052430	5	ENSMUSG00000054675/ENSMUSG00000050578/ENSMUSG00000070691/ENSMUSG00000051159/ENSMUSG00000048583
BP	GO:0010632	regulation of epithelial cell migration	6/316	196/16347	0.179945	0.617987	ENSMUSG00000018593/ENSMUSG00000061762/ENSMUSG00000017737/ENSMUSG00000021732/ENSMUSG00000112129/ENSMUSG00000015619	Sparc/Tac1/Mmp9/Fgf10/Pbld1/Gata3	6	5	ENSMUSG00000061762/ENSMUSG00000017737/ENSMUSG00000021732/ENSMUSG00000112129/ENSMUSG00000015619	1	ENSMUSG00000018593
BP	GO:0043583	ear development	6/316	196/16347	0.179945	0.617987	ENSMUSG00000037016/ENSMUSG00000021508/ENSMUSG00000062563/ENSMUSG00000021732/ENSMUSG00000015619/ENSMUSG00000025932	Frem2/Cxcl14/Cys1/Fgf10/Gata3/Eya1	6	4	ENSMUSG00000021508/ENSMUSG00000021732/ENSMUSG00000015619/ENSMUSG00000025932	2	ENSMUSG00000037016/ENSMUSG00000062563
BP	GO:0000186	activation of MAPKK activity	2/316	40/16347	0.180702	0.617987	ENSMUSG00000019828/ENSMUSG00000052854	Grm1/Nrk	2	1	ENSMUSG00000019828	1	ENSMUSG00000052854
BP	GO:0005978	glycogen biosynthetic process	2/316	40/16347	0.180702	0.617987	ENSMUSG00000055866/ENSMUSG00000048583	Per2/Igf2	2	0		2	ENSMUSG00000055866/ENSMUSG00000048583
BP	GO:0009250	glucan biosynthetic process	2/316	40/16347	0.180702	0.617987	ENSMUSG00000055866/ENSMUSG00000048583	Per2/Igf2	2	0		2	ENSMUSG00000055866/ENSMUSG00000048583
BP	GO:0030857	negative regulation of epithelial cell differentiation	2/316	40/16347	0.180702	0.617987	ENSMUSG00000022286/ENSMUSG00000051159	Grhl2/Cited1	2	1	ENSMUSG00000022286	1	ENSMUSG00000051159
BP	GO:0032881	regulation of polysaccharide metabolic process	2/316	40/16347	0.180702	0.617987	ENSMUSG00000025127/ENSMUSG00000048583	Gcgr/Igf2	2	0		2	ENSMUSG00000025127/ENSMUSG00000048583
BP	GO:0042269	regulation of natural killer cell mediated cytotoxicity	2/316	40/16347	0.180702	0.617987	ENSMUSG00000048583/ENSMUSG00000027347	Igf2/Rasgrp1	2	0		2	ENSMUSG00000048583/ENSMUSG00000027347
BP	GO:0042596	fear response	2/316	40/16347	0.180702	0.617987	ENSMUSG00000045573/ENSMUSG00000048240	Penk/Gng7	2	2	ENSMUSG00000045573/ENSMUSG00000048240	0
BP	GO:0045124	regulation of bone resorption	2/316	40/16347	0.180702	0.617987	ENSMUSG00000022797/ENSMUSG00000019577	Tfrc/Pdk4	2	1	ENSMUSG00000019577	1	ENSMUSG00000022797
BP	GO:0045907	positive regulation of vasoconstriction	2/316	40/16347	0.180702	0.617987	ENSMUSG00000034987/ENSMUSG00000028001	Hrh2/Fga	2	2	ENSMUSG00000034987/ENSMUSG00000028001	0
BP	GO:0047496	vesicle transport along microtubule	2/316	40/16347	0.180702	0.617987	ENSMUSG00000029053/ENSMUSG00000027347	Prkcz/Rasgrp1	2	1	ENSMUSG00000029053	1	ENSMUSG00000027347
BP	GO:0030098	lymphocyte differentiation	9/316	326/16347	0.181584	0.617987	ENSMUSG00000015396/ENSMUSG00000026770/ENSMUSG00000029053/ENSMUSG00000063415/ENSMUSG00000036931/ENSMUSG00000015619/ENSMUSG00000025001/ENSMUSG00000027398/ENSMUSG00000027347	Cd83/Il2ra/Prkcz/Cyp26b1/Nfkbid/Gata3/Hells/Il1b/Rasgrp1	9	2	ENSMUSG00000029053/ENSMUSG00000015619	7	ENSMUSG00000015396/ENSMUSG00000026770/ENSMUSG00000063415/ENSMUSG00000036931/ENSMUSG00000025001/ENSMUSG00000027398/ENSMUSG00000027347
BP	GO:0030168	platelet activation	3/316	76/16347	0.181823	0.617987	ENSMUSG00000057880/ENSMUSG00000031778/ENSMUSG00000028001	Abat/Cx3cl1/Fga	3	3	ENSMUSG00000057880/ENSMUSG00000031778/ENSMUSG00000028001	0
BP	GO:0046889	positive regulation of lipid biosynthetic process	3/316	76/16347	0.181823	0.617987	ENSMUSG00000020333/ENSMUSG00000027398/ENSMUSG00000048583	Acsl6/Il1b/Igf2	3	1	ENSMUSG00000020333	2	ENSMUSG00000027398/ENSMUSG00000048583
BP	GO:0048489	synaptic vesicle transport	4/316	115/16347	0.183117	0.617987	ENSMUSG00000035226/ENSMUSG00000026764/ENSMUSG00000049303/ENSMUSG00000021187	Rims4/Kif5c/Syt12/Tc2n	4	4	ENSMUSG00000035226/ENSMUSG00000026764/ENSMUSG00000049303/ENSMUSG00000021187	0
BP	GO:0097480	establishment of synaptic vesicle localization	4/316	115/16347	0.183117	0.617987	ENSMUSG00000035226/ENSMUSG00000026764/ENSMUSG00000049303/ENSMUSG00000021187	Rims4/Kif5c/Syt12/Tc2n	4	4	ENSMUSG00000035226/ENSMUSG00000026764/ENSMUSG00000049303/ENSMUSG00000021187	0
BP	GO:2000146	negative regulation of cell motility	7/316	241/16347	0.186661	0.617987	ENSMUSG00000052336/ENSMUSG00000024087/ENSMUSG00000031778/ENSMUSG00000028909/ENSMUSG00000026043/ENSMUSG00000112129/ENSMUSG00000015619	Cx3cr1/Cyp1b1/Cx3cl1/Ptpru/Col3a1/Pbld1/Gata3	7	5	ENSMUSG00000024087/ENSMUSG00000031778/ENSMUSG00000028909/ENSMUSG00000112129/ENSMUSG00000015619	2	ENSMUSG00000052336/ENSMUSG00000026043
BP	GO:0002702	positive regulation of production of molecular mediator of immune response	3/316	77/16347	0.186684	0.617987	ENSMUSG00000022797/ENSMUSG00000029053/ENSMUSG00000015619	Tfrc/Prkcz/Gata3	3	2	ENSMUSG00000029053/ENSMUSG00000015619	1	ENSMUSG00000022797
BP	GO:0006942	regulation of striated muscle contraction	3/316	77/16347	0.186684	0.617987	ENSMUSG00000007122/ENSMUSG00000053093/ENSMUSG00000103476	Casq1/Myh7/Strit1	3	2	ENSMUSG00000053093/ENSMUSG00000103476	1	ENSMUSG00000007122
BP	GO:0007200	phospholipase C-activating G-protein coupled receptor signaling pathway	3/316	77/16347	0.186684	0.617987	ENSMUSG00000019828/ENSMUSG00000036832/ENSMUSG00000050511	Grm1/Lpar3/Oprd1	3	1	ENSMUSG00000019828	2	ENSMUSG00000036832/ENSMUSG00000050511
BP	GO:0002715	regulation of natural killer cell mediated immunity	2/316	41/16347	0.187689	0.617987	ENSMUSG00000048583/ENSMUSG00000027347	Igf2/Rasgrp1	2	0		2	ENSMUSG00000048583/ENSMUSG00000027347
BP	GO:0030850	prostate gland development	2/316	41/16347	0.187689	0.617987	ENSMUSG00000021732/ENSMUSG00000028364	Fgf10/Tnc	2	1	ENSMUSG00000021732	1	ENSMUSG00000028364
BP	GO:0032309	icosanoid secretion	2/316	41/16347	0.187689	0.617987	ENSMUSG00000034987/ENSMUSG00000027398	Hrh2/Il1b	2	1	ENSMUSG00000034987	1	ENSMUSG00000027398
BP	GO:0050798	activated T cell proliferation	2/316	41/16347	0.187689	0.617987	ENSMUSG00000026770/ENSMUSG00000048583	Il2ra/Igf2	2	0		2	ENSMUSG00000026770/ENSMUSG00000048583
BP	GO:0050918	positive chemotaxis	2/316	41/16347	0.187689	0.617987	ENSMUSG00000021732/ENSMUSG00000031380	Fgf10/Vegfd	2	2	ENSMUSG00000021732/ENSMUSG00000031380	0
BP	GO:0051653	spindle localization	2/316	41/16347	0.187689	0.617987	ENSMUSG00000021732/ENSMUSG00000025932	Fgf10/Eya1	2	2	ENSMUSG00000021732/ENSMUSG00000025932	0
BP	GO:0070527	platelet aggregation	2/316	41/16347	0.187689	0.617987	ENSMUSG00000057880/ENSMUSG00000028001	Abat/Fga	2	2	ENSMUSG00000057880/ENSMUSG00000028001	0
BP	GO:1900077	negative regulation of cellular response to insulin stimulus	2/316	41/16347	0.187689	0.617987	ENSMUSG00000029053/ENSMUSG00000027398	Prkcz/Il1b	2	1	ENSMUSG00000029053	1	ENSMUSG00000027398
BP	GO:0002443	leukocyte mediated immunity	8/316	285/16347	0.188191	0.617987	ENSMUSG00000024164/ENSMUSG00000025498/ENSMUSG00000073418/ENSMUSG00000022797/ENSMUSG00000029053/ENSMUSG00000015619/ENSMUSG00000048583/ENSMUSG00000027347	C3/Irf7/C4b/Tfrc/Prkcz/Gata3/Igf2/Rasgrp1	8	4	ENSMUSG00000024164/ENSMUSG00000073418/ENSMUSG00000029053/ENSMUSG00000015619	4	ENSMUSG00000025498/ENSMUSG00000022797/ENSMUSG00000048583/ENSMUSG00000027347
BP	GO:0043491	protein kinase B signaling	5/316	157/16347	0.188212	0.617987	ENSMUSG00000043613/ENSMUSG00000049556/ENSMUSG00000015619/ENSMUSG00000027398/ENSMUSG00000048583	Mmp3/Lingo1/Gata3/Il1b/Igf2	5	2	ENSMUSG00000043613/ENSMUSG00000015619	3	ENSMUSG00000049556/ENSMUSG00000027398/ENSMUSG00000048583
BP	GO:0048469	cell maturation	5/316	157/16347	0.188212	0.617987	ENSMUSG00000039639/ENSMUSG00000054855/ENSMUSG00000026380/ENSMUSG00000070691/ENSMUSG00000015619	Kcne1/Rnd1/Tfcp2l1/Runx3/Gata3	5	3	ENSMUSG00000054855/ENSMUSG00000026380/ENSMUSG00000015619	2	ENSMUSG00000039639/ENSMUSG00000070691
BP	GO:1903034	regulation of response to wounding	5/316	157/16347	0.188212	0.617987	ENSMUSG00000057880/ENSMUSG00000046186/ENSMUSG00000035783/ENSMUSG00000028001/ENSMUSG00000043811	Abat/Cd109/Acta2/Fga/Rtn4r	5	2	ENSMUSG00000057880/ENSMUSG00000028001	3	ENSMUSG00000046186/ENSMUSG00000035783/ENSMUSG00000043811
BP	GO:0008544	epidermis development	7/316	242/16347	0.189292	0.617987	ENSMUSG00000046186/ENSMUSG00000021732/ENSMUSG00000063415/ENSMUSG00000022286/ENSMUSG00000028681/ENSMUSG00000070691/ENSMUSG00000024136	Cd109/Fgf10/Cyp26b1/Grhl2/Ptch2/Runx3/Dnase1l2	7	2	ENSMUSG00000021732/ENSMUSG00000022286	5	ENSMUSG00000046186/ENSMUSG00000063415/ENSMUSG00000028681/ENSMUSG00000070691/ENSMUSG00000024136
BP	GO:0006874	cellular calcium ion homeostasis	10/316	375/16347	0.191522	0.617987	ENSMUSG00000019828/ENSMUSG00000044338/ENSMUSG00000061762/ENSMUSG00000007122/ENSMUSG00000048330/ENSMUSG00000027524/ENSMUSG00000020734/ENSMUSG00000027398/ENSMUSG00000036832/ENSMUSG00000031376	Grm1/Aplnr/Tac1/Casq1/Ric3/Edn3/Grin2c/Il1b/Lpar3/Atp2b3	10	6	ENSMUSG00000019828/ENSMUSG00000061762/ENSMUSG00000048330/ENSMUSG00000027524/ENSMUSG00000020734/ENSMUSG00000031376	4	ENSMUSG00000044338/ENSMUSG00000007122/ENSMUSG00000027398/ENSMUSG00000036832
BP	GO:0009743	response to carbohydrate	5/316	158/16347	0.191536	0.617987	ENSMUSG00000026204/ENSMUSG00000024411/ENSMUSG00000020609/ENSMUSG00000027398/ENSMUSG00000048583	Ptprn/Aqp4/Apob/Il1b/Igf2	5	2	ENSMUSG00000026204/ENSMUSG00000020609	3	ENSMUSG00000024411/ENSMUSG00000027398/ENSMUSG00000048583
BP	GO:0006690	icosanoid metabolic process	3/316	78/16347	0.191578	0.617987	ENSMUSG00000024087/ENSMUSG00000030483/ENSMUSG00000050737	Cyp1b1/Cyp2b10/Ptges	3	3	ENSMUSG00000024087/ENSMUSG00000030483/ENSMUSG00000050737	0
BP	GO:0035710	CD4-positive, alpha-beta T cell activation	3/316	78/16347	0.191578	0.617987	ENSMUSG00000015396/ENSMUSG00000029053/ENSMUSG00000015619	Cd83/Prkcz/Gata3	3	2	ENSMUSG00000029053/ENSMUSG00000015619	1	ENSMUSG00000015396
BP	GO:0046058	cAMP metabolic process	3/316	78/16347	0.191578	0.617987	ENSMUSG00000075270/ENSMUSG00000048240/ENSMUSG00000022376	Pde11a/Gng7/Adcy8	3	3	ENSMUSG00000075270/ENSMUSG00000048240/ENSMUSG00000022376	0
BP	GO:0050818	regulation of coagulation	3/316	78/16347	0.191578	0.617987	ENSMUSG00000057880/ENSMUSG00000044499/ENSMUSG00000028001	Abat/Hs3st5/Fga	3	3	ENSMUSG00000057880/ENSMUSG00000044499/ENSMUSG00000028001	0
BP	GO:0000050	urea cycle	1/316	11/16347	0.193287	0.617987	ENSMUSG00000025991	Cps1	1	1	ENSMUSG00000025991	0
BP	GO:0001710	mesodermal cell fate commitment	1/316	11/16347	0.193287	0.617987	ENSMUSG00000025932	Eya1	1	1	ENSMUSG00000025932	0
BP	GO:0002138	retinoic acid biosynthetic process	1/316	11/16347	0.193287	0.617987	ENSMUSG00000032315	Cyp1a1	1	1	ENSMUSG00000032315	0
BP	GO:0002281	macrophage activation involved in immune response	1/316	11/16347	0.193287	0.617987	ENSMUSG00000052336	Cx3cr1	1	0		1	ENSMUSG00000052336
BP	GO:0002664	regulation of T cell tolerance induction	1/316	11/16347	0.193287	0.617987	ENSMUSG00000026770	Il2ra	1	0		1	ENSMUSG00000026770
BP	GO:0002883	regulation of hypersensitivity	1/316	11/16347	0.193287	0.617987	ENSMUSG00000024164	C3	1	1	ENSMUSG00000024164	0
BP	GO:0006086	acetyl-CoA biosynthetic process from pyruvate	1/316	11/16347	0.193287	0.617987	ENSMUSG00000019577	Pdk4	1	1	ENSMUSG00000019577	0
BP	GO:0006655	phosphatidylglycerol biosynthetic process	1/316	11/16347	0.193287	0.617987	ENSMUSG00000029330	Cds1	1	1	ENSMUSG00000029330	0
BP	GO:0009111	vitamin catabolic process	1/316	11/16347	0.193287	0.617987	ENSMUSG00000063415	Cyp26b1	1	0		1	ENSMUSG00000063415
BP	GO:0009396	folic acid-containing compound biosynthetic process	1/316	11/16347	0.193287	0.617987	ENSMUSG00000040675	Mthfd1l	1	0		1	ENSMUSG00000040675
BP	GO:0010744	positive regulation of macrophage derived foam cell differentiation	1/316	11/16347	0.193287	0.617987	ENSMUSG00000020609	Apob	1	1	ENSMUSG00000020609	0
BP	GO:0010885	regulation of cholesterol storage	1/316	11/16347	0.193287	0.617987	ENSMUSG00000020609	Apob	1	1	ENSMUSG00000020609	0
BP	GO:0016102	diterpenoid biosynthetic process	1/316	11/16347	0.193287	0.617987	ENSMUSG00000032315	Cyp1a1	1	1	ENSMUSG00000032315	0
BP	GO:0017085	response to insecticide	1/316	11/16347	0.193287	0.617987	ENSMUSG00000032315	Cyp1a1	1	1	ENSMUSG00000032315	0
BP	GO:0018158	protein oxidation	1/316	11/16347	0.193287	0.617987	ENSMUSG00000034205	Loxl2	1	0		1	ENSMUSG00000034205
BP	GO:0031507	heterochromatin assembly	1/316	11/16347	0.193287	0.617987	ENSMUSG00000025001	Hells	1	0		1	ENSMUSG00000025001
BP	GO:0031915	positive regulation of synaptic plasticity	1/316	11/16347	0.193287	0.617987	ENSMUSG00000017737	Mmp9	1	1	ENSMUSG00000017737	0
BP	GO:0032463	negative regulation of protein homooligomerization	1/316	11/16347	0.193287	0.617987	ENSMUSG00000022037	Clu	1	1	ENSMUSG00000022037	0
BP	GO:0032825	positive regulation of natural killer cell differentiation	1/316	11/16347	0.193287	0.617987	ENSMUSG00000027347	Rasgrp1	1	0		1	ENSMUSG00000027347
BP	GO:0033083	regulation of immature T cell proliferation	1/316	11/16347	0.193287	0.617987	ENSMUSG00000027398	Il1b	1	0		1	ENSMUSG00000027398
BP	GO:0042362	fat-soluble vitamin biosynthetic process	1/316	11/16347	0.193287	0.617987	ENSMUSG00000027398	Il1b	1	0		1	ENSMUSG00000027398
BP	GO:0042574	retinal metabolic process	1/316	11/16347	0.193287	0.617987	ENSMUSG00000024087	Cyp1b1	1	1	ENSMUSG00000024087	0
BP	GO:0045086	positive regulation of interleukin-2 biosynthetic process	1/316	11/16347	0.193287	0.617987	ENSMUSG00000027398	Il1b	1	0		1	ENSMUSG00000027398
BP	GO:0060340	positive regulation of type I interferon-mediated signaling pathway	1/316	11/16347	0.193287	0.617987	ENSMUSG00000025498	Irf7	1	0		1	ENSMUSG00000025498
BP	GO:0060394	negative regulation of pathway-restricted SMAD protein phosphorylation	1/316	11/16347	0.193287	0.617987	ENSMUSG00000112129	Pbld1	1	1	ENSMUSG00000112129	0
BP	GO:0060693	regulation of branching involved in salivary gland morphogenesis	1/316	11/16347	0.193287	0.617987	ENSMUSG00000021732	Fgf10	1	1	ENSMUSG00000021732	0
BP	GO:0061615	glycolytic process through fructose-6-phosphate	1/316	11/16347	0.193287	0.617987	ENSMUSG00000028307	Aldob	1	1	ENSMUSG00000028307	0
BP	GO:0070423	nucleotide-binding oligomerization domain containing signaling pathway	1/316	11/16347	0.193287	0.617987	ENSMUSG00000024901	Peli3	1	1	ENSMUSG00000024901	0
BP	GO:0070431	nucleotide-binding oligomerization domain containing 2 signaling pathway	1/316	11/16347	0.193287	0.617987	ENSMUSG00000024901	Peli3	1	1	ENSMUSG00000024901	0
BP	GO:0071371	cellular response to gonadotropin stimulus	1/316	11/16347	0.193287	0.617987	ENSMUSG00000052504	Epha3	1	0		1	ENSMUSG00000052504
BP	GO:0071468	cellular response to acidic pH	1/316	11/16347	0.193287	0.617987	ENSMUSG00000039639	Kcne1	1	0		1	ENSMUSG00000039639
BP	GO:0071639	positive regulation of monocyte chemotactic protein-1 production	1/316	11/16347	0.193287	0.617987	ENSMUSG00000027398	Il1b	1	0		1	ENSMUSG00000027398
BP	GO:0072102	glomerulus morphogenesis	1/316	11/16347	0.193287	0.617987	ENSMUSG00000032036	Kirrel3	1	0		1	ENSMUSG00000032036
BP	GO:0072283	metanephric renal vesicle morphogenesis	1/316	11/16347	0.193287	0.617987	ENSMUSG00000051159	Cited1	1	0		1	ENSMUSG00000051159
BP	GO:0086016	AV node cell action potential	1/316	11/16347	0.193287	0.617987	ENSMUSG00000046480	Scn4b	1	1	ENSMUSG00000046480	0
BP	GO:0086027	AV node cell to bundle of His cell signaling	1/316	11/16347	0.193287	0.617987	ENSMUSG00000046480	Scn4b	1	1	ENSMUSG00000046480	0
BP	GO:0090148	membrane fission	1/316	11/16347	0.193287	0.617987	ENSMUSG00000028488	Sh3gl2	1	1	ENSMUSG00000028488	0
BP	GO:0097091	synaptic vesicle clustering	1/316	11/16347	0.193287	0.617987	ENSMUSG00000035566	Pcdh17	1	0		1	ENSMUSG00000035566
BP	GO:1901550	regulation of endothelial cell development	1/316	11/16347	0.193287	0.617987	ENSMUSG00000027398	Il1b	1	0		1	ENSMUSG00000027398
BP	GO:1901660	calcium ion export	1/316	11/16347	0.193287	0.617987	ENSMUSG00000031376	Atp2b3	1	1	ENSMUSG00000031376	0
BP	GO:1902004	positive regulation of amyloid-beta formation	1/316	11/16347	0.193287	0.617987	ENSMUSG00000022037	Clu	1	1	ENSMUSG00000022037	0
BP	GO:1902430	negative regulation of amyloid-beta formation	1/316	11/16347	0.193287	0.617987	ENSMUSG00000022037	Clu	1	1	ENSMUSG00000022037	0
BP	GO:1903140	regulation of establishment of endothelial barrier	1/316	11/16347	0.193287	0.617987	ENSMUSG00000027398	Il1b	1	0		1	ENSMUSG00000027398
BP	GO:1903587	regulation of blood vessel endothelial cell proliferation involved in sprouting angiogenesis	1/316	11/16347	0.193287	0.617987	ENSMUSG00000044338	Aplnr	1	0		1	ENSMUSG00000044338
BP	GO:1903961	positive regulation of anion transmembrane transport	1/316	11/16347	0.193287	0.617987	ENSMUSG00000020333	Acsl6	1	1	ENSMUSG00000020333	0
BP	GO:1903975	regulation of glial cell migration	1/316	11/16347	0.193287	0.617987	ENSMUSG00000020467	Efemp1	1	1	ENSMUSG00000020467	0
BP	GO:2000322	regulation of glucocorticoid receptor signaling pathway	1/316	11/16347	0.193287	0.617987	ENSMUSG00000055116	Arntl	1	1	ENSMUSG00000055116	0
BP	GO:2000615	regulation of histone H3-K9 acetylation	1/316	11/16347	0.193287	0.617987	ENSMUSG00000015619	Gata3	1	1	ENSMUSG00000015619	0
BP	GO:2000833	positive regulation of steroid hormone secretion	1/316	11/16347	0.193287	0.617987	ENSMUSG00000061762	Tac1	1	1	ENSMUSG00000061762	0
BP	GO:0007140	male meiotic nuclear division	2/316	42/16347	0.194712	0.617987	ENSMUSG00000041912/ENSMUSG00000063415	Tdrkh/Cyp26b1	2	1	ENSMUSG00000041912	1	ENSMUSG00000063415
BP	GO:0010718	positive regulation of epithelial to mesenchymal transition	2/316	42/16347	0.194712	0.617987	ENSMUSG00000034205/ENSMUSG00000027398	Loxl2/Il1b	2	0		2	ENSMUSG00000034205/ENSMUSG00000027398
BP	GO:0032653	regulation of interleukin-10 production	2/316	42/16347	0.194712	0.617987	ENSMUSG00000015396/ENSMUSG00000029053	Cd83/Prkcz	2	1	ENSMUSG00000029053	1	ENSMUSG00000015396
BP	GO:0043124	negative regulation of I-kappaB kinase/NF-kappaB signaling	2/316	42/16347	0.194712	0.617987	ENSMUSG00000044162/ENSMUSG00000036931	Tnip3/Nfkbid	2	1	ENSMUSG00000044162	1	ENSMUSG00000036931
BP	GO:0048488	synaptic vesicle endocytosis	2/316	42/16347	0.194712	0.617987	ENSMUSG00000021314/ENSMUSG00000028488	Amph/Sh3gl2	2	2	ENSMUSG00000021314/ENSMUSG00000028488	0
BP	GO:0050433	regulation of catecholamine secretion	2/316	42/16347	0.194712	0.617987	ENSMUSG00000057880/ENSMUSG00000023064	Abat/Sncg	2	2	ENSMUSG00000057880/ENSMUSG00000023064	0
BP	GO:0061005	cell differentiation involved in kidney development	2/316	42/16347	0.194712	0.617987	ENSMUSG00000051159/ENSMUSG00000015619	Cited1/Gata3	2	1	ENSMUSG00000015619	1	ENSMUSG00000051159
BP	GO:0090207	regulation of triglyceride metabolic process	2/316	42/16347	0.194712	0.617987	ENSMUSG00000020333/ENSMUSG00000024164	Acsl6/C3	2	2	ENSMUSG00000020333/ENSMUSG00000024164	0
BP	GO:1905517	macrophage migration	2/316	42/16347	0.194712	0.617987	ENSMUSG00000052336/ENSMUSG00000031778	Cx3cr1/Cx3cl1	2	1	ENSMUSG00000031778	1	ENSMUSG00000052336
BP	GO:2000677	regulation of transcription regulatory region DNA binding	2/316	42/16347	0.194712	0.617987	ENSMUSG00000055866/ENSMUSG00000015619	Per2/Gata3	2	1	ENSMUSG00000015619	1	ENSMUSG00000055866
BP	GO:0002221	pattern recognition receptor signaling pathway	4/316	118/16347	0.19483	0.617987	ENSMUSG00000025498/ENSMUSG00000024901/ENSMUSG00000044162/ENSMUSG00000073643	Irf7/Peli3/Tnip3/Wdfy1	4	3	ENSMUSG00000024901/ENSMUSG00000044162/ENSMUSG00000073643	1	ENSMUSG00000025498
BP	GO:0048608	reproductive structure development	10/316	377/16347	0.195767	0.617987	ENSMUSG00000026204/ENSMUSG00000040387/ENSMUSG00000021732/ENSMUSG00000022286/ENSMUSG00000052854/ENSMUSG00000052430/ENSMUSG00000028364/ENSMUSG00000051159/ENSMUSG00000015619/ENSMUSG00000048583	Ptprn/Klhl32/Fgf10/Grhl2/Nrk/Bmpr1b/Tnc/Cited1/Gata3/Igf2	10	6	ENSMUSG00000026204/ENSMUSG00000040387/ENSMUSG00000021732/ENSMUSG00000022286/ENSMUSG00000052430/ENSMUSG00000015619	4	ENSMUSG00000052854/ENSMUSG00000028364/ENSMUSG00000051159/ENSMUSG00000048583
BP	GO:0016079	synaptic vesicle exocytosis	3/316	79/16347	0.196504	0.617987	ENSMUSG00000035226/ENSMUSG00000049303/ENSMUSG00000021187	Rims4/Syt12/Tc2n	3	3	ENSMUSG00000035226/ENSMUSG00000049303/ENSMUSG00000021187	0
BP	GO:0030641	regulation of cellular pH	3/316	79/16347	0.196504	0.617987	ENSMUSG00000017740/ENSMUSG00000026065/ENSMUSG00000055069	Slc12a5/Slc9a4/Rab39	3	2	ENSMUSG00000017740/ENSMUSG00000026065	1	ENSMUSG00000055069
BP	GO:0050764	regulation of phagocytosis	3/316	79/16347	0.196504	0.617987	ENSMUSG00000024164/ENSMUSG00000078816/ENSMUSG00000027398	C3/Prkcg/Il1b	3	1	ENSMUSG00000024164	2	ENSMUSG00000078816/ENSMUSG00000027398
BP	GO:0070252	actin-mediated cell contraction	3/316	79/16347	0.196504	0.617987	ENSMUSG00000046480/ENSMUSG00000053093/ENSMUSG00000035783	Scn4b/Myh7/Acta2	3	2	ENSMUSG00000046480/ENSMUSG00000053093	1	ENSMUSG00000035783
BP	GO:1900076	regulation of cellular response to insulin stimulus	3/316	79/16347	0.196504	0.617987	ENSMUSG00000029053/ENSMUSG00000027398/ENSMUSG00000048583	Prkcz/Il1b/Igf2	3	1	ENSMUSG00000029053	2	ENSMUSG00000027398/ENSMUSG00000048583
BP	GO:0006875	cellular metal ion homeostasis	12/316	468/16347	0.196838	0.617987	ENSMUSG00000019828/ENSMUSG00000044338/ENSMUSG00000061762/ENSMUSG00000007122/ENSMUSG00000048330/ENSMUSG00000027524/ENSMUSG00000022797/ENSMUSG00000020734/ENSMUSG00000079105/ENSMUSG00000027398/ENSMUSG00000036832/ENSMUSG00000031376	Grm1/Aplnr/Tac1/Casq1/Ric3/Edn3/Tfrc/Grin2c/C7/Il1b/Lpar3/Atp2b3	12	7	ENSMUSG00000019828/ENSMUSG00000061762/ENSMUSG00000048330/ENSMUSG00000027524/ENSMUSG00000020734/ENSMUSG00000079105/ENSMUSG00000031376	5	ENSMUSG00000044338/ENSMUSG00000007122/ENSMUSG00000022797/ENSMUSG00000027398/ENSMUSG00000036832
BP	GO:0001837	epithelial to mesenchymal transition	4/316	119/16347	0.198785	0.617987	ENSMUSG00000034205/ENSMUSG00000112129/ENSMUSG00000027398/ENSMUSG00000052504	Loxl2/Pbld1/Il1b/Epha3	4	1	ENSMUSG00000112129	3	ENSMUSG00000034205/ENSMUSG00000027398/ENSMUSG00000052504
BP	GO:0019216	regulation of lipid metabolic process	8/316	290/16347	0.200417	0.617987	ENSMUSG00000020333/ENSMUSG00000024164/ENSMUSG00000002289/ENSMUSG00000020609/ENSMUSG00000047182/ENSMUSG00000027398/ENSMUSG00000019577/ENSMUSG00000048583	Acsl6/C3/Angptl4/Apob/Irs3/Il1b/Pdk4/Igf2	8	6	ENSMUSG00000020333/ENSMUSG00000024164/ENSMUSG00000002289/ENSMUSG00000020609/ENSMUSG00000047182/ENSMUSG00000019577	2	ENSMUSG00000027398/ENSMUSG00000048583
BP	GO:0001938	positive regulation of endothelial cell proliferation	3/316	80/16347	0.201462	0.617987	ENSMUSG00000044338/ENSMUSG00000020676/ENSMUSG00000031380	Aplnr/Ccl11/Vegfd	3	2	ENSMUSG00000020676/ENSMUSG00000031380	1	ENSMUSG00000044338
BP	GO:0030166	proteoglycan biosynthetic process	2/316	43/16347	0.201769	0.617987	ENSMUSG00000044499/ENSMUSG00000062184	Hs3st5/Hs6st2	2	1	ENSMUSG00000044499	1	ENSMUSG00000062184
BP	GO:0045429	positive regulation of nitric oxide biosynthetic process	2/316	43/16347	0.201769	0.617987	ENSMUSG00000022037/ENSMUSG00000027398	Clu/Il1b	2	1	ENSMUSG00000022037	1	ENSMUSG00000027398
BP	GO:1904407	positive regulation of nitric oxide metabolic process	2/316	43/16347	0.201769	0.617987	ENSMUSG00000022037/ENSMUSG00000027398	Clu/Il1b	2	1	ENSMUSG00000022037	1	ENSMUSG00000027398
BP	GO:2000648	positive regulation of stem cell proliferation	2/316	43/16347	0.201769	0.617987	ENSMUSG00000052336/ENSMUSG00000031778	Cx3cr1/Cx3cl1	2	1	ENSMUSG00000031778	1	ENSMUSG00000052336
BP	GO:0061458	reproductive system development	10/316	380/16347	0.202212	0.617987	ENSMUSG00000026204/ENSMUSG00000040387/ENSMUSG00000021732/ENSMUSG00000022286/ENSMUSG00000052854/ENSMUSG00000052430/ENSMUSG00000028364/ENSMUSG00000051159/ENSMUSG00000015619/ENSMUSG00000048583	Ptprn/Klhl32/Fgf10/Grhl2/Nrk/Bmpr1b/Tnc/Cited1/Gata3/Igf2	10	6	ENSMUSG00000026204/ENSMUSG00000040387/ENSMUSG00000021732/ENSMUSG00000022286/ENSMUSG00000052430/ENSMUSG00000015619	4	ENSMUSG00000052854/ENSMUSG00000028364/ENSMUSG00000051159/ENSMUSG00000048583
BP	GO:0051345	positive regulation of hydrolase activity	12/316	471/16347	0.20262	0.617987	ENSMUSG00000028307/ENSMUSG00000079465/ENSMUSG00000031778/ENSMUSG00000009185/ENSMUSG00000021732/ENSMUSG00000103476/ENSMUSG00000020676/ENSMUSG00000029053/ENSMUSG00000026527/ENSMUSG00000027699/ENSMUSG00000043811/ENSMUSG00000027347	Aldob/Col4a3/Cx3cl1/Ccl8/Fgf10/Strit1/Ccl11/Prkcz/Rgs7/Ect2/Rtn4r/Rasgrp1	12	7	ENSMUSG00000028307/ENSMUSG00000031778/ENSMUSG00000009185/ENSMUSG00000021732/ENSMUSG00000103476/ENSMUSG00000020676/ENSMUSG00000029053	5	ENSMUSG00000079465/ENSMUSG00000026527/ENSMUSG00000027699/ENSMUSG00000043811/ENSMUSG00000027347
BP	GO:0007162	negative regulation of cell adhesion	7/316	247/16347	0.202668	0.617987	ENSMUSG00000057880/ENSMUSG00000024087/ENSMUSG00000026770/ENSMUSG00000044206/ENSMUSG00000054855/ENSMUSG00000028364/ENSMUSG00000036931	Abat/Cyp1b1/Il2ra/Vsig4/Rnd1/Tnc/Nfkbid	7	4	ENSMUSG00000057880/ENSMUSG00000024087/ENSMUSG00000044206/ENSMUSG00000054855	3	ENSMUSG00000026770/ENSMUSG00000028364/ENSMUSG00000036931
BP	GO:0050714	positive regulation of protein secretion	7/316	247/16347	0.202668	0.617987	ENSMUSG00000057880/ENSMUSG00000029053/ENSMUSG00000050578/ENSMUSG00000015619/ENSMUSG00000028001/ENSMUSG00000027398/ENSMUSG00000027347	Abat/Prkcz/Mmp13/Gata3/Fga/Il1b/Rasgrp1	7	4	ENSMUSG00000057880/ENSMUSG00000029053/ENSMUSG00000015619/ENSMUSG00000028001	3	ENSMUSG00000050578/ENSMUSG00000027398/ENSMUSG00000027347
BP	GO:0002758	innate immune response-activating signal transduction	4/316	120/16347	0.202764	0.617987	ENSMUSG00000025498/ENSMUSG00000024901/ENSMUSG00000044162/ENSMUSG00000073643	Irf7/Peli3/Tnip3/Wdfy1	4	3	ENSMUSG00000024901/ENSMUSG00000044162/ENSMUSG00000073643	1	ENSMUSG00000025498
BP	GO:1902806	regulation of cell cycle G1/S phase transition	4/316	120/16347	0.202764	0.617987	ENSMUSG00000063275/ENSMUSG00000021732/ENSMUSG00000032315/ENSMUSG00000035486	Hacd1/Fgf10/Cyp1a1/Plk5	4	3	ENSMUSG00000021732/ENSMUSG00000032315/ENSMUSG00000035486	1	ENSMUSG00000063275
BP	GO:0006869	lipid transport	8/316	291/16347	0.2029	0.617987	ENSMUSG00000020333/ENSMUSG00000028003/ENSMUSG00000061762/ENSMUSG00000034987/ENSMUSG00000030762/ENSMUSG00000078937/ENSMUSG00000020609/ENSMUSG00000027398	Acsl6/Lrat/Tac1/Hrh2/Aqp8/Cpt1b/Apob/Il1b	8	6	ENSMUSG00000020333/ENSMUSG00000061762/ENSMUSG00000034987/ENSMUSG00000030762/ENSMUSG00000078937/ENSMUSG00000020609	2	ENSMUSG00000028003/ENSMUSG00000027398
BP	GO:0008217	regulation of blood pressure	5/316	162/16347	0.205034	0.617987	ENSMUSG00000057880/ENSMUSG00000061762/ENSMUSG00000024481/ENSMUSG00000027524/ENSMUSG00000035783	Abat/Tac1/Lvrn/Edn3/Acta2	5	4	ENSMUSG00000057880/ENSMUSG00000061762/ENSMUSG00000024481/ENSMUSG00000027524	1	ENSMUSG00000035783
BP	GO:0044262	cellular carbohydrate metabolic process	7/316	248/16347	0.205387	0.617987	ENSMUSG00000055866/ENSMUSG00000016194/ENSMUSG00000025271/ENSMUSG00000002769/ENSMUSG00000025127/ENSMUSG00000019577/ENSMUSG00000048583	Per2/Hsd11b1/Pfkfb1/Gnmt/Gcgr/Pdk4/Igf2	7	4	ENSMUSG00000016194/ENSMUSG00000025271/ENSMUSG00000002769/ENSMUSG00000019577	3	ENSMUSG00000055866/ENSMUSG00000025127/ENSMUSG00000048583
BP	GO:0008306	associative learning	3/316	81/16347	0.206448	0.617987	ENSMUSG00000061762/ENSMUSG00000034987/ENSMUSG00000061718	Tac1/Hrh2/Ppp1r1b	3	2	ENSMUSG00000061762/ENSMUSG00000034987	1	ENSMUSG00000061718
BP	GO:0050778	positive regulation of immune response	12/316	473/16347	0.206517	0.617987	ENSMUSG00000024164/ENSMUSG00000025498/ENSMUSG00000024901/ENSMUSG00000044162/ENSMUSG00000022181/ENSMUSG00000026938/ENSMUSG00000073418/ENSMUSG00000022797/ENSMUSG00000029053/ENSMUSG00000073643/ENSMUSG00000015619/ENSMUSG00000027347	C3/Irf7/Peli3/Tnip3/C6/Fcna/C4b/Tfrc/Prkcz/Wdfy1/Gata3/Rasgrp1	12	9	ENSMUSG00000024164/ENSMUSG00000024901/ENSMUSG00000044162/ENSMUSG00000022181/ENSMUSG00000026938/ENSMUSG00000073418/ENSMUSG00000029053/ENSMUSG00000073643/ENSMUSG00000015619	3	ENSMUSG00000025498/ENSMUSG00000022797/ENSMUSG00000027347
BP	GO:0042110	T cell activation	11/316	428/16347	0.207897	0.617987	ENSMUSG00000015396/ENSMUSG00000026770/ENSMUSG00000044206/ENSMUSG00000022797/ENSMUSG00000029053/ENSMUSG00000063415/ENSMUSG00000036931/ENSMUSG00000015619/ENSMUSG00000027398/ENSMUSG00000048583/ENSMUSG00000027347	Cd83/Il2ra/Vsig4/Tfrc/Prkcz/Cyp26b1/Nfkbid/Gata3/Il1b/Igf2/Rasgrp1	11	3	ENSMUSG00000044206/ENSMUSG00000029053/ENSMUSG00000015619	8	ENSMUSG00000015396/ENSMUSG00000026770/ENSMUSG00000022797/ENSMUSG00000063415/ENSMUSG00000036931/ENSMUSG00000027398/ENSMUSG00000048583/ENSMUSG00000027347
BP	GO:0034612	response to tumor necrosis factor	5/316	163/16347	0.208458	0.617987	ENSMUSG00000047497/ENSMUSG00000031778/ENSMUSG00000009185/ENSMUSG00000024901/ENSMUSG00000020676	Adamts12/Cx3cl1/Ccl8/Peli3/Ccl11	5	4	ENSMUSG00000031778/ENSMUSG00000009185/ENSMUSG00000024901/ENSMUSG00000020676	1	ENSMUSG00000047497
BP	GO:0001754	eye photoreceptor cell differentiation	2/316	44/16347	0.208854	0.617987	ENSMUSG00000021730/ENSMUSG00000026114	Hcn1/Cnga3	2	1	ENSMUSG00000026114	1	ENSMUSG00000021730
BP	GO:0042698	ovulation cycle	2/316	44/16347	0.208854	0.617987	ENSMUSG00000026204/ENSMUSG00000052430	Ptprn/Bmpr1b	2	2	ENSMUSG00000026204/ENSMUSG00000052430	0
BP	GO:0046503	glycerolipid catabolic process	2/316	44/16347	0.208854	0.617987	ENSMUSG00000025991/ENSMUSG00000020609	Cps1/Apob	2	2	ENSMUSG00000025991/ENSMUSG00000020609	0
BP	GO:0055078	sodium ion homeostasis	2/316	44/16347	0.208854	0.617987	ENSMUSG00000061762/ENSMUSG00000079105	Tac1/C7	2	2	ENSMUSG00000061762/ENSMUSG00000079105	0
BP	GO:0002524	hypersensitivity	1/316	12/16347	0.208892	0.617987	ENSMUSG00000024164	C3	1	1	ENSMUSG00000024164	0
BP	GO:0003334	keratinocyte development	1/316	12/16347	0.208892	0.617987	ENSMUSG00000024136	Dnase1l2	1	0		1	ENSMUSG00000024136
BP	GO:0007216	G-protein coupled glutamate receptor signaling pathway	1/316	12/16347	0.208892	0.617987	ENSMUSG00000019828	Grm1	1	1	ENSMUSG00000019828	0
BP	GO:0009086	methionine biosynthetic process	1/316	12/16347	0.208892	0.617987	ENSMUSG00000028179	Cth	1	1	ENSMUSG00000028179	0
BP	GO:0014051	gamma-aminobutyric acid secretion	1/316	12/16347	0.208892	0.617987	ENSMUSG00000057880	Abat	1	1	ENSMUSG00000057880	0
BP	GO:0015697	quaternary ammonium group transport	1/316	12/16347	0.208892	0.617987	ENSMUSG00000023828	Slc22a3	1	1	ENSMUSG00000023828	0
BP	GO:0015812	gamma-aminobutyric acid transport	1/316	12/16347	0.208892	0.617987	ENSMUSG00000057880	Abat	1	1	ENSMUSG00000057880	0
BP	GO:0019627	urea metabolic process	1/316	12/16347	0.208892	0.617987	ENSMUSG00000025991	Cps1	1	1	ENSMUSG00000025991	0
BP	GO:0032308	positive regulation of prostaglandin secretion	1/316	12/16347	0.208892	0.617987	ENSMUSG00000027398	Il1b	1	0		1	ENSMUSG00000027398
BP	GO:0033079	immature T cell proliferation	1/316	12/16347	0.208892	0.617987	ENSMUSG00000027398	Il1b	1	0		1	ENSMUSG00000027398
BP	GO:0033240	positive regulation of cellular amine metabolic process	1/316	12/16347	0.208892	0.617987	ENSMUSG00000057880	Abat	1	1	ENSMUSG00000057880	0
BP	GO:0033275	actin-myosin filament sliding	1/316	12/16347	0.208892	0.617987	ENSMUSG00000053093	Myh7	1	1	ENSMUSG00000053093	0
BP	GO:0033690	positive regulation of osteoblast proliferation	1/316	12/16347	0.208892	0.617987	ENSMUSG00000054675	Tmem119	1	0		1	ENSMUSG00000054675
BP	GO:0034698	response to gonadotropin	1/316	12/16347	0.208892	0.617987	ENSMUSG00000052504	Epha3	1	0		1	ENSMUSG00000052504
BP	GO:0035815	positive regulation of renal sodium excretion	1/316	12/16347	0.208892	0.617987	ENSMUSG00000061762	Tac1	1	1	ENSMUSG00000061762	0
BP	GO:0035872	nucleotide-binding domain, leucine rich repeat containing receptor signaling pathway	1/316	12/16347	0.208892	0.617987	ENSMUSG00000024901	Peli3	1	1	ENSMUSG00000024901	0
BP	GO:0035970	peptidyl-threonine dephosphorylation	1/316	12/16347	0.208892	0.617987	ENSMUSG00000031530	Dusp4	1	1	ENSMUSG00000031530	0
BP	GO:0042359	vitamin D metabolic process	1/316	12/16347	0.208892	0.617987	ENSMUSG00000027398	Il1b	1	0		1	ENSMUSG00000027398
BP	GO:0042416	dopamine biosynthetic process	1/316	12/16347	0.208892	0.617987	ENSMUSG00000020182	Ddc	1	0		1	ENSMUSG00000020182
BP	GO:0042501	serine phosphorylation of STAT protein	1/316	12/16347	0.208892	0.617987	ENSMUSG00000022103	Gfra2	1	0		1	ENSMUSG00000022103
BP	GO:0042693	muscle cell fate commitment	1/316	12/16347	0.208892	0.617987	ENSMUSG00000021732	Fgf10	1	1	ENSMUSG00000021732	0
BP	GO:0043471	regulation of cellular carbohydrate catabolic process	1/316	12/16347	0.208892	0.617987	ENSMUSG00000016194	Hsd11b1	1	1	ENSMUSG00000016194	0
BP	GO:0043970	histone H3-K9 acetylation	1/316	12/16347	0.208892	0.617987	ENSMUSG00000015619	Gata3	1	1	ENSMUSG00000015619	0
BP	GO:0045605	negative regulation of epidermal cell differentiation	1/316	12/16347	0.208892	0.617987	ENSMUSG00000022286	Grhl2	1	1	ENSMUSG00000022286	0
BP	GO:0045628	regulation of T-helper 2 cell differentiation	1/316	12/16347	0.208892	0.617987	ENSMUSG00000029053	Prkcz	1	1	ENSMUSG00000029053	0
BP	GO:0048012	hepatocyte growth factor receptor signaling pathway	1/316	12/16347	0.208892	0.617987	ENSMUSG00000047497	Adamts12	1	0		1	ENSMUSG00000047497
BP	GO:0048672	positive regulation of collateral sprouting	1/316	12/16347	0.208892	0.617987	ENSMUSG00000036832	Lpar3	1	0		1	ENSMUSG00000036832
BP	GO:0048755	branching morphogenesis of a nerve	1/316	12/16347	0.208892	0.617987	ENSMUSG00000027398	Il1b	1	0		1	ENSMUSG00000027398
BP	GO:0050755	chemokine metabolic process	1/316	12/16347	0.208892	0.617987	ENSMUSG00000027398	Il1b	1	0		1	ENSMUSG00000027398
BP	GO:0050912	detection of chemical stimulus involved in sensory perception of taste	1/316	12/16347	0.208892	0.617987	ENSMUSG00000028777	Gnat3	1	1	ENSMUSG00000028777	0
BP	GO:0050913	sensory perception of bitter taste	1/316	12/16347	0.208892	0.617987	ENSMUSG00000028777	Gnat3	1	1	ENSMUSG00000028777	0
BP	GO:0051152	positive regulation of smooth muscle cell differentiation	1/316	12/16347	0.208892	0.617987	ENSMUSG00000028179	Cth	1	1	ENSMUSG00000028179	0
BP	GO:0051988	regulation of attachment of spindle microtubules to kinetochore	1/316	12/16347	0.208892	0.617987	ENSMUSG00000027699	Ect2	1	0		1	ENSMUSG00000027699
BP	GO:0060134	prepulse inhibition	1/316	12/16347	0.208892	0.617987	ENSMUSG00000019874	Fabp7	1	1	ENSMUSG00000019874	0
BP	GO:0060601	lateral sprouting from an epithelium	1/316	12/16347	0.208892	0.617987	ENSMUSG00000021732	Fgf10	1	1	ENSMUSG00000021732	0
BP	GO:0060670	branching involved in labyrinthine layer morphogenesis	1/316	12/16347	0.208892	0.617987	ENSMUSG00000022286	Grhl2	1	1	ENSMUSG00000022286	0
BP	GO:0060700	regulation of ribonuclease activity	1/316	12/16347	0.208892	0.617987	ENSMUSG00000066861	Oas1g	1	0		1	ENSMUSG00000066861
BP	GO:0061051	positive regulation of cell growth involved in cardiac muscle cell development	1/316	12/16347	0.208892	0.617987	ENSMUSG00000005124	Ccn4	1	0		1	ENSMUSG00000005124
BP	GO:0061299	retina vasculature morphogenesis in camera-type eye	1/316	12/16347	0.208892	0.617987	ENSMUSG00000024087	Cyp1b1	1	1	ENSMUSG00000024087	0
BP	GO:0070293	renal absorption	1/316	12/16347	0.208892	0.617987	ENSMUSG00000024411	Aqp4	1	0		1	ENSMUSG00000024411
BP	GO:0070932	histone H3 deacetylation	1/316	12/16347	0.208892	0.617987	ENSMUSG00000055866	Per2	1	0		1	ENSMUSG00000055866
BP	GO:0071281	cellular response to iron ion	1/316	12/16347	0.208892	0.617987	ENSMUSG00000022797	Tfrc	1	0		1	ENSMUSG00000022797
BP	GO:0072537	fibroblast activation	1/316	12/16347	0.208892	0.617987	ENSMUSG00000035783	Acta2	1	0		1	ENSMUSG00000035783
BP	GO:0072578	neurotransmitter-gated ion channel clustering	1/316	12/16347	0.208892	0.617987	ENSMUSG00000053930	Shisa6	1	1	ENSMUSG00000053930	0
BP	GO:2001223	negative regulation of neuron migration	1/316	12/16347	0.208892	0.617987	ENSMUSG00000026043	Col3a1	1	0		1	ENSMUSG00000026043
BP	GO:2001256	regulation of store-operated calcium entry	1/316	12/16347	0.208892	0.617987	ENSMUSG00000007122	Casq1	1	0		1	ENSMUSG00000007122
BP	GO:2001267	regulation of cysteine-type endopeptidase activity involved in apoptotic signaling pathway	1/316	12/16347	0.208892	0.617987	ENSMUSG00000017737	Mmp9	1	1	ENSMUSG00000017737	0
BP	GO:0007178	transmembrane receptor protein serine/threonine kinase signaling pathway	8/316	294/16347	0.210424	0.619732	ENSMUSG00000046186/ENSMUSG00000042834/ENSMUSG00000021732/ENSMUSG00000026043/ENSMUSG00000036040/ENSMUSG00000112129/ENSMUSG00000052430/ENSMUSG00000051159	Cd109/Nrep/Fgf10/Col3a1/Adamtsl2/Pbld1/Bmpr1b/Cited1	8	3	ENSMUSG00000021732/ENSMUSG00000112129/ENSMUSG00000052430	5	ENSMUSG00000046186/ENSMUSG00000042834/ENSMUSG00000026043/ENSMUSG00000036040/ENSMUSG00000051159
BP	GO:0046330	positive regulation of JNK cascade	4/316	122/16347	0.210793	0.619732	ENSMUSG00000031853/ENSMUSG00000052854/ENSMUSG00000027398/ENSMUSG00000027347	Map3k21/Nrk/Il1b/Rasgrp1	4	1	ENSMUSG00000031853	3	ENSMUSG00000052854/ENSMUSG00000027398/ENSMUSG00000027347
BP	GO:0050715	positive regulation of cytokine secretion	4/316	122/16347	0.210793	0.619732	ENSMUSG00000029053/ENSMUSG00000015619/ENSMUSG00000027398/ENSMUSG00000027347	Prkcz/Gata3/Il1b/Rasgrp1	4	2	ENSMUSG00000029053/ENSMUSG00000015619	2	ENSMUSG00000027398/ENSMUSG00000027347
BP	GO:0046634	regulation of alpha-beta T cell activation	3/316	82/16347	0.211462	0.619732	ENSMUSG00000015396/ENSMUSG00000029053/ENSMUSG00000015619	Cd83/Prkcz/Gata3	3	2	ENSMUSG00000029053/ENSMUSG00000015619	1	ENSMUSG00000015396
BP	GO:0052547	regulation of peptidase activity	9/316	340/16347	0.213557	0.619732	ENSMUSG00000079465/ENSMUSG00000046186/ENSMUSG00000068794/ENSMUSG00000021091/ENSMUSG00000017737/ENSMUSG00000022871/ENSMUSG00000030359/ENSMUSG00000058207/ENSMUSG00000059908	Col4a3/Cd109/Col28a1/Serpina3n/Mmp9/Fetub/Pzp/Serpina3k/Mug1	9	6	ENSMUSG00000021091/ENSMUSG00000017737/ENSMUSG00000022871/ENSMUSG00000030359/ENSMUSG00000058207/ENSMUSG00000059908	3	ENSMUSG00000079465/ENSMUSG00000046186/ENSMUSG00000068794
BP	GO:0007519	skeletal muscle tissue development	5/316	165/16347	0.21536	0.619732	ENSMUSG00000055116/ENSMUSG00000026407/ENSMUSG00000029675/ENSMUSG00000063415/ENSMUSG00000025013	Arntl/Cacna1s/Eln/Cyp26b1/Tll2	5	2	ENSMUSG00000055116/ENSMUSG00000026407	3	ENSMUSG00000029675/ENSMUSG00000063415/ENSMUSG00000025013
BP	GO:0003407	neural retina development	2/316	45/16347	0.215964	0.619732	ENSMUSG00000021730/ENSMUSG00000026114	Hcn1/Cnga3	2	1	ENSMUSG00000026114	1	ENSMUSG00000021730
BP	GO:0032613	interleukin-10 production	2/316	45/16347	0.215964	0.619732	ENSMUSG00000015396/ENSMUSG00000029053	Cd83/Prkcz	2	1	ENSMUSG00000029053	1	ENSMUSG00000015396
BP	GO:0034113	heterotypic cell-cell adhesion	2/316	45/16347	0.215964	0.619732	ENSMUSG00000028001/ENSMUSG00000027398	Fga/Il1b	2	1	ENSMUSG00000028001	1	ENSMUSG00000027398
BP	GO:0046148	pigment biosynthetic process	2/316	45/16347	0.215964	0.619732	ENSMUSG00000040675/ENSMUSG00000051159	Mthfd1l/Cited1	2	0		2	ENSMUSG00000040675/ENSMUSG00000051159
BP	GO:0048701	embryonic cranial skeleton morphogenesis	2/316	45/16347	0.215964	0.619732	ENSMUSG00000040675/ENSMUSG00000022286	Mthfd1l/Grhl2	2	1	ENSMUSG00000022286	1	ENSMUSG00000040675
BP	GO:0050432	catecholamine secretion	2/316	45/16347	0.215964	0.619732	ENSMUSG00000057880/ENSMUSG00000023064	Abat/Sncg	2	2	ENSMUSG00000057880/ENSMUSG00000023064	0
BP	GO:0051196	regulation of coenzyme metabolic process	2/316	45/16347	0.215964	0.619732	ENSMUSG00000016194/ENSMUSG00000019577	Hsd11b1/Pdk4	2	2	ENSMUSG00000016194/ENSMUSG00000019577	0
BP	GO:0071715	icosanoid transport	2/316	45/16347	0.215964	0.619732	ENSMUSG00000034987/ENSMUSG00000027398	Hrh2/Il1b	2	1	ENSMUSG00000034987	1	ENSMUSG00000027398
BP	GO:0072523	purine-containing compound catabolic process	2/316	45/16347	0.215964	0.619732	ENSMUSG00000075270/ENSMUSG00000064294	Pde11a/Aox3	2	2	ENSMUSG00000075270/ENSMUSG00000064294	0
BP	GO:1901571	fatty acid derivative transport	2/316	45/16347	0.215964	0.619732	ENSMUSG00000034987/ENSMUSG00000027398	Hrh2/Il1b	2	1	ENSMUSG00000034987	1	ENSMUSG00000027398
BP	GO:0014706	striated muscle tissue development	10/316	387/16347	0.217596	0.619732	ENSMUSG00000055116/ENSMUSG00000026407/ENSMUSG00000005124/ENSMUSG00000022371/ENSMUSG00000053093/ENSMUSG00000029675/ENSMUSG00000063415/ENSMUSG00000025013/ENSMUSG00000026605/ENSMUSG00000025932	Arntl/Cacna1s/Ccn4/Col14a1/Myh7/Eln/Cyp26b1/Tll2/Cenpf/Eya1	10	5	ENSMUSG00000055116/ENSMUSG00000026407/ENSMUSG00000053093/ENSMUSG00000026605/ENSMUSG00000025932	5	ENSMUSG00000005124/ENSMUSG00000022371/ENSMUSG00000029675/ENSMUSG00000063415/ENSMUSG00000025013
BP	GO:0055074	calcium ion homeostasis	10/316	387/16347	0.217596	0.619732	ENSMUSG00000019828/ENSMUSG00000044338/ENSMUSG00000061762/ENSMUSG00000007122/ENSMUSG00000048330/ENSMUSG00000027524/ENSMUSG00000020734/ENSMUSG00000027398/ENSMUSG00000036832/ENSMUSG00000031376	Grm1/Aplnr/Tac1/Casq1/Ric3/Edn3/Grin2c/Il1b/Lpar3/Atp2b3	10	6	ENSMUSG00000019828/ENSMUSG00000061762/ENSMUSG00000048330/ENSMUSG00000027524/ENSMUSG00000020734/ENSMUSG00000031376	4	ENSMUSG00000044338/ENSMUSG00000007122/ENSMUSG00000027398/ENSMUSG00000036832
BP	GO:0051188	cofactor biosynthetic process	6/316	209/16347	0.218677	0.619732	ENSMUSG00000028307/ENSMUSG00000022679/ENSMUSG00000040675/ENSMUSG00000032315/ENSMUSG00000019577/ENSMUSG00000037798	Aldob/Mpv17l/Mthfd1l/Cyp1a1/Pdk4/Mat1a	6	5	ENSMUSG00000028307/ENSMUSG00000022679/ENSMUSG00000032315/ENSMUSG00000019577/ENSMUSG00000037798	1	ENSMUSG00000040675
BP	GO:0090257	regulation of muscle system process	6/316	209/16347	0.218677	0.619732	ENSMUSG00000057880/ENSMUSG00000007122/ENSMUSG00000005124/ENSMUSG00000022371/ENSMUSG00000053093/ENSMUSG00000103476	Abat/Casq1/Ccn4/Col14a1/Myh7/Strit1	6	3	ENSMUSG00000057880/ENSMUSG00000053093/ENSMUSG00000103476	3	ENSMUSG00000007122/ENSMUSG00000005124/ENSMUSG00000022371
BP	GO:0035265	organ growth	5/316	166/16347	0.218839	0.619732	ENSMUSG00000005124/ENSMUSG00000022371/ENSMUSG00000021732/ENSMUSG00000050578/ENSMUSG00000028487	Ccn4/Col14a1/Fgf10/Mmp13/Bnc2	5	2	ENSMUSG00000021732/ENSMUSG00000028487	3	ENSMUSG00000005124/ENSMUSG00000022371/ENSMUSG00000050578
BP	GO:0009063	cellular amino acid catabolic process	3/316	84/16347	0.221569	0.619732	ENSMUSG00000057880/ENSMUSG00000020051/ENSMUSG00000037798	Abat/Pah/Mat1a	3	3	ENSMUSG00000057880/ENSMUSG00000020051/ENSMUSG00000037798	0
BP	GO:0010827	regulation of glucose transmembrane transport	3/316	84/16347	0.221569	0.619732	ENSMUSG00000024164/ENSMUSG00000029053/ENSMUSG00000027398	C3/Prkcz/Il1b	3	2	ENSMUSG00000024164/ENSMUSG00000029053	1	ENSMUSG00000027398
BP	GO:1903426	regulation of reactive oxygen species biosynthetic process	3/316	84/16347	0.221569	0.619732	ENSMUSG00000022037/ENSMUSG00000022679/ENSMUSG00000027398	Clu/Mpv17l/Il1b	3	2	ENSMUSG00000022037/ENSMUSG00000022679	1	ENSMUSG00000027398
BP	GO:2001022	positive regulation of response to DNA damage stimulus	3/316	84/16347	0.221569	0.619732	ENSMUSG00000078816/ENSMUSG00000021732/ENSMUSG00000025932	Prkcg/Fgf10/Eya1	3	2	ENSMUSG00000021732/ENSMUSG00000025932	1	ENSMUSG00000078816
BP	GO:0061041	regulation of wound healing	4/316	125/16347	0.223001	0.619732	ENSMUSG00000057880/ENSMUSG00000046186/ENSMUSG00000035783/ENSMUSG00000028001	Abat/Cd109/Acta2/Fga	4	2	ENSMUSG00000057880/ENSMUSG00000028001	2	ENSMUSG00000046186/ENSMUSG00000035783
BP	GO:0014888	striated muscle adaptation	2/316	46/16347	0.223096	0.619732	ENSMUSG00000026407/ENSMUSG00000053093	Cacna1s/Myh7	2	2	ENSMUSG00000026407/ENSMUSG00000053093	0
BP	GO:0030195	negative regulation of blood coagulation	2/316	46/16347	0.223096	0.619732	ENSMUSG00000057880/ENSMUSG00000028001	Abat/Fga	2	2	ENSMUSG00000057880/ENSMUSG00000028001	0
BP	GO:0042461	photoreceptor cell development	2/316	46/16347	0.223096	0.619732	ENSMUSG00000021730/ENSMUSG00000026114	Hcn1/Cnga3	2	1	ENSMUSG00000026114	1	ENSMUSG00000021730
BP	GO:0044060	regulation of endocrine process	2/316	46/16347	0.223096	0.619732	ENSMUSG00000061762/ENSMUSG00000027398	Tac1/Il1b	2	1	ENSMUSG00000061762	1	ENSMUSG00000027398
BP	GO:0098693	regulation of synaptic vesicle cycle	2/316	46/16347	0.223096	0.619732	ENSMUSG00000035566/ENSMUSG00000035226	Pcdh17/Rims4	2	1	ENSMUSG00000035226	1	ENSMUSG00000035566
BP	GO:1900047	negative regulation of hemostasis	2/316	46/16347	0.223096	0.619732	ENSMUSG00000057880/ENSMUSG00000028001	Abat/Fga	2	2	ENSMUSG00000057880/ENSMUSG00000028001	0
BP	GO:0001553	luteinization	1/316	13/16347	0.224195	0.619732	ENSMUSG00000026204	Ptprn	1	1	ENSMUSG00000026204	0
BP	GO:0001660	fever generation	1/316	13/16347	0.224195	0.619732	ENSMUSG00000027398	Il1b	1	0		1	ENSMUSG00000027398
BP	GO:0001845	phagolysosome assembly	1/316	13/16347	0.224195	0.619732	ENSMUSG00000055069	Rab39	1	0		1	ENSMUSG00000055069
BP	GO:0001886	endothelial cell morphogenesis	1/316	13/16347	0.224195	0.619732	ENSMUSG00000022025	Cnmd	1	1	ENSMUSG00000022025	0
BP	GO:0002517	T cell tolerance induction	1/316	13/16347	0.224195	0.619732	ENSMUSG00000026770	Il2ra	1	0		1	ENSMUSG00000026770
BP	GO:0002863	positive regulation of inflammatory response to antigenic stimulus	1/316	13/16347	0.224195	0.619732	ENSMUSG00000024164	C3	1	1	ENSMUSG00000024164	0
BP	GO:0009068	aspartate family amino acid catabolic process	1/316	13/16347	0.224195	0.619732	ENSMUSG00000037798	Mat1a	1	1	ENSMUSG00000037798	0
BP	GO:0009074	aromatic amino acid family catabolic process	1/316	13/16347	0.224195	0.619732	ENSMUSG00000020051	Pah	1	1	ENSMUSG00000020051	0
BP	GO:0010804	negative regulation of tumor necrosis factor-mediated signaling pathway	1/316	13/16347	0.224195	0.619732	ENSMUSG00000024901	Peli3	1	1	ENSMUSG00000024901	0
BP	GO:0010839	negative regulation of keratinocyte proliferation	1/316	13/16347	0.224195	0.619732	ENSMUSG00000046186	Cd109	1	0		1	ENSMUSG00000046186
BP	GO:0010878	cholesterol storage	1/316	13/16347	0.224195	0.619732	ENSMUSG00000020609	Apob	1	1	ENSMUSG00000020609	0
BP	GO:0016322	neuron remodeling	1/316	13/16347	0.224195	0.619732	ENSMUSG00000054855	Rnd1	1	1	ENSMUSG00000054855	0
BP	GO:0030002	cellular anion homeostasis	1/316	13/16347	0.224195	0.619732	ENSMUSG00000017740	Slc12a5	1	1	ENSMUSG00000017740	0
BP	GO:0030157	pancreatic juice secretion	1/316	13/16347	0.224195	0.619732	ENSMUSG00000050578	Mmp13	1	0		1	ENSMUSG00000050578
BP	GO:0030213	hyaluronan biosynthetic process	1/316	13/16347	0.224195	0.619732	ENSMUSG00000027398	Il1b	1	0		1	ENSMUSG00000027398
BP	GO:0030320	cellular monovalent inorganic anion homeostasis	1/316	13/16347	0.224195	0.619732	ENSMUSG00000017740	Slc12a5	1	1	ENSMUSG00000017740	0
BP	GO:0030497	fatty acid elongation	1/316	13/16347	0.224195	0.619732	ENSMUSG00000063275	Hacd1	1	0		1	ENSMUSG00000063275
BP	GO:0030656	regulation of vitamin metabolic process	1/316	13/16347	0.224195	0.619732	ENSMUSG00000027398	Il1b	1	0		1	ENSMUSG00000027398
BP	GO:0031953	negative regulation of protein autophosphorylation	1/316	13/16347	0.224195	0.619732	ENSMUSG00000022103	Gfra2	1	0		1	ENSMUSG00000022103
BP	GO:0032060	bleb assembly	1/316	13/16347	0.224195	0.619732	ENSMUSG00000036832	Lpar3	1	0		1	ENSMUSG00000036832
BP	GO:0032095	regulation of response to food	1/316	13/16347	0.224195	0.619732	ENSMUSG00000078816	Prkcg	1	0		1	ENSMUSG00000078816
BP	GO:0032098	regulation of appetite	1/316	13/16347	0.224195	0.619732	ENSMUSG00000023828	Slc22a3	1	1	ENSMUSG00000023828	0
BP	GO:0032306	regulation of prostaglandin secretion	1/316	13/16347	0.224195	0.619732	ENSMUSG00000027398	Il1b	1	0		1	ENSMUSG00000027398
BP	GO:0033169	histone H3-K9 demethylation	1/316	13/16347	0.224195	0.619732	ENSMUSG00000033249	Hsf4	1	1	ENSMUSG00000033249	0
BP	GO:0034587	piRNA metabolic process	1/316	13/16347	0.224195	0.619732	ENSMUSG00000041912	Tdrkh	1	1	ENSMUSG00000041912	0
BP	GO:0035112	genitalia morphogenesis	1/316	13/16347	0.224195	0.619732	ENSMUSG00000021732	Fgf10	1	1	ENSMUSG00000021732	0
BP	GO:0042178	xenobiotic catabolic process	1/316	13/16347	0.224195	0.619732	ENSMUSG00000032315	Cyp1a1	1	1	ENSMUSG00000032315	0
BP	GO:0042428	serotonin metabolic process	1/316	13/16347	0.224195	0.619732	ENSMUSG00000020182	Ddc	1	0		1	ENSMUSG00000020182
BP	GO:0042761	very long-chain fatty acid biosynthetic process	1/316	13/16347	0.224195	0.619732	ENSMUSG00000063275	Hacd1	1	0		1	ENSMUSG00000063275
BP	GO:0043217	myelin maintenance	1/316	13/16347	0.224195	0.619732	ENSMUSG00000022037	Clu	1	1	ENSMUSG00000022037	0
BP	GO:0043650	dicarboxylic acid biosynthetic process	1/316	13/16347	0.224195	0.619732	ENSMUSG00000040675	Mthfd1l	1	0		1	ENSMUSG00000040675
BP	GO:0045760	positive regulation of action potential	1/316	13/16347	0.224195	0.619732	ENSMUSG00000061762	Tac1	1	1	ENSMUSG00000061762	0
BP	GO:0045906	negative regulation of vasoconstriction	1/316	13/16347	0.224195	0.619732	ENSMUSG00000031778	Cx3cl1	1	1	ENSMUSG00000031778	0
BP	GO:0060192	negative regulation of lipase activity	1/316	13/16347	0.224195	0.619732	ENSMUSG00000002289	Angptl4	1	1	ENSMUSG00000002289	0
BP	GO:0070166	enamel mineralization	1/316	13/16347	0.224195	0.619732	ENSMUSG00000044976	Wdr72	1	0		1	ENSMUSG00000044976
BP	GO:0072189	ureter development	1/316	13/16347	0.224195	0.619732	ENSMUSG00000015619	Gata3	1	1	ENSMUSG00000015619	0
BP	GO:0086067	AV node cell to bundle of His cell communication	1/316	13/16347	0.224195	0.619732	ENSMUSG00000046480	Scn4b	1	1	ENSMUSG00000046480	0
BP	GO:0090331	negative regulation of platelet aggregation	1/316	13/16347	0.224195	0.619732	ENSMUSG00000057880	Abat	1	1	ENSMUSG00000057880	0
BP	GO:0098719	sodium ion import across plasma membrane	1/316	13/16347	0.224195	0.619732	ENSMUSG00000026065	Slc9a4	1	1	ENSMUSG00000026065	0
BP	GO:0099172	presynapse organization	1/316	13/16347	0.224195	0.619732	ENSMUSG00000035566	Pcdh17	1	0		1	ENSMUSG00000035566
BP	GO:1901722	regulation of cell proliferation involved in kidney development	1/316	13/16347	0.224195	0.619732	ENSMUSG00000015619	Gata3	1	1	ENSMUSG00000015619	0
BP	GO:1902713	regulation of interferon-gamma secretion	1/316	13/16347	0.224195	0.619732	ENSMUSG00000027347	Rasgrp1	1	0		1	ENSMUSG00000027347
BP	GO:1902992	negative regulation of amyloid precursor protein catabolic process	1/316	13/16347	0.224195	0.619732	ENSMUSG00000022037	Clu	1	1	ENSMUSG00000022037	0
BP	GO:1902993	positive regulation of amyloid precursor protein catabolic process	1/316	13/16347	0.224195	0.619732	ENSMUSG00000022037	Clu	1	1	ENSMUSG00000022037	0
BP	GO:0071375	cellular response to peptide hormone stimulus	6/316	211/16347	0.224875	0.621073	ENSMUSG00000029053/ENSMUSG00000047182/ENSMUSG00000025127/ENSMUSG00000027398/ENSMUSG00000019577/ENSMUSG00000048583	Prkcz/Irs3/Gcgr/Il1b/Pdk4/Igf2	6	3	ENSMUSG00000029053/ENSMUSG00000047182/ENSMUSG00000019577	3	ENSMUSG00000025127/ENSMUSG00000027398/ENSMUSG00000048583
BP	GO:0006909	phagocytosis	5/316	168/16347	0.225847	0.621613	ENSMUSG00000024164/ENSMUSG00000078816/ENSMUSG00000071715/ENSMUSG00000027398/ENSMUSG00000055069	C3/Prkcg/Ncf4/Il1b/Rab39	5	1	ENSMUSG00000024164	4	ENSMUSG00000078816/ENSMUSG00000071715/ENSMUSG00000027398/ENSMUSG00000055069
BP	GO:0048736	appendage development	5/316	168/16347	0.225847	0.621613	ENSMUSG00000037016/ENSMUSG00000021732/ENSMUSG00000063415/ENSMUSG00000022286/ENSMUSG00000052430	Frem2/Fgf10/Cyp26b1/Grhl2/Bmpr1b	5	3	ENSMUSG00000021732/ENSMUSG00000022286/ENSMUSG00000052430	2	ENSMUSG00000037016/ENSMUSG00000063415
BP	GO:0060173	limb development	5/316	168/16347	0.225847	0.621613	ENSMUSG00000037016/ENSMUSG00000021732/ENSMUSG00000063415/ENSMUSG00000022286/ENSMUSG00000052430	Frem2/Fgf10/Cyp26b1/Grhl2/Bmpr1b	5	3	ENSMUSG00000021732/ENSMUSG00000022286/ENSMUSG00000052430	2	ENSMUSG00000037016/ENSMUSG00000063415
BP	GO:2001235	positive regulation of apoptotic signaling pathway	5/316	168/16347	0.225847	0.621613	ENSMUSG00000022037/ENSMUSG00000027375/ENSMUSG00000017737/ENSMUSG00000052430/ENSMUSG00000070691	Clu/Mal/Mmp9/Bmpr1b/Runx3	5	4	ENSMUSG00000022037/ENSMUSG00000027375/ENSMUSG00000017737/ENSMUSG00000052430	1	ENSMUSG00000070691
BP	GO:0006821	chloride transport	3/316	85/16347	0.226659	0.622242	ENSMUSG00000055489/ENSMUSG00000017740/ENSMUSG00000024935	Ano5/Slc12a5/Slc1a1	3	3	ENSMUSG00000055489/ENSMUSG00000017740/ENSMUSG00000024935	0
BP	GO:0043502	regulation of muscle adaptation	3/316	85/16347	0.226659	0.622242	ENSMUSG00000005124/ENSMUSG00000022371/ENSMUSG00000053093	Ccn4/Col14a1/Myh7	3	1	ENSMUSG00000053093	2	ENSMUSG00000005124/ENSMUSG00000022371
BP	GO:0043506	regulation of JUN kinase activity	3/316	85/16347	0.226659	0.622242	ENSMUSG00000031853/ENSMUSG00000052854/ENSMUSG00000027398	Map3k21/Nrk/Il1b	3	1	ENSMUSG00000031853	2	ENSMUSG00000052854/ENSMUSG00000027398
BP	GO:0021700	developmental maturation	7/316	256/16347	0.227618	0.62434	ENSMUSG00000039639/ENSMUSG00000026204/ENSMUSG00000030683/ENSMUSG00000054855/ENSMUSG00000026380/ENSMUSG00000070691/ENSMUSG00000015619	Kcne1/Ptprn/Sez6l2/Rnd1/Tfcp2l1/Runx3/Gata3	7	4	ENSMUSG00000026204/ENSMUSG00000054855/ENSMUSG00000026380/ENSMUSG00000015619	3	ENSMUSG00000039639/ENSMUSG00000030683/ENSMUSG00000070691
BP	GO:0002009	morphogenesis of an epithelium	12/316	484/16347	0.228519	0.626276	ENSMUSG00000037016/ENSMUSG00000047497/ENSMUSG00000021732/ENSMUSG00000020676/ENSMUSG00000040675/ENSMUSG00000022286/ENSMUSG00000023473/ENSMUSG00000028364/ENSMUSG00000070691/ENSMUSG00000051159/ENSMUSG00000015619/ENSMUSG00000025932	Frem2/Adamts12/Fgf10/Ccl11/Mthfd1l/Grhl2/Celsr3/Tnc/Runx3/Cited1/Gata3/Eya1	12	5	ENSMUSG00000021732/ENSMUSG00000020676/ENSMUSG00000022286/ENSMUSG00000015619/ENSMUSG00000025932	7	ENSMUSG00000037016/ENSMUSG00000047497/ENSMUSG00000040675/ENSMUSG00000023473/ENSMUSG00000028364/ENSMUSG00000070691/ENSMUSG00000051159
BP	GO:0032869	cellular response to insulin stimulus	5/316	169/16347	0.229376	0.62659	ENSMUSG00000029053/ENSMUSG00000047182/ENSMUSG00000027398/ENSMUSG00000019577/ENSMUSG00000048583	Prkcz/Irs3/Il1b/Pdk4/Igf2	5	3	ENSMUSG00000029053/ENSMUSG00000047182/ENSMUSG00000019577	2	ENSMUSG00000027398/ENSMUSG00000048583
BP	GO:0010828	positive regulation of glucose transmembrane transport	2/316	47/16347	0.230246	0.62659	ENSMUSG00000024164/ENSMUSG00000029053	C3/Prkcz	2	2	ENSMUSG00000024164/ENSMUSG00000029053	0
BP	GO:0099518	vesicle cytoskeletal trafficking	2/316	47/16347	0.230246	0.62659	ENSMUSG00000029053/ENSMUSG00000027347	Prkcz/Rasgrp1	2	1	ENSMUSG00000029053	1	ENSMUSG00000027347
BP	GO:0001763	morphogenesis of a branching structure	6/316	213/16347	0.231129	0.62659	ENSMUSG00000021732/ENSMUSG00000020676/ENSMUSG00000022286/ENSMUSG00000028364/ENSMUSG00000027398/ENSMUSG00000025932	Fgf10/Ccl11/Grhl2/Tnc/Il1b/Eya1	6	4	ENSMUSG00000021732/ENSMUSG00000020676/ENSMUSG00000022286/ENSMUSG00000025932	2	ENSMUSG00000028364/ENSMUSG00000027398
BP	GO:2001023	regulation of response to drug	3/316	86/16347	0.23177	0.62659	ENSMUSG00000057880/ENSMUSG00000023064/ENSMUSG00000055866	Abat/Sncg/Per2	3	2	ENSMUSG00000057880/ENSMUSG00000023064	1	ENSMUSG00000055866
BP	GO:0050707	regulation of cytokine secretion	5/316	170/16347	0.232921	0.62659	ENSMUSG00000031778/ENSMUSG00000029053/ENSMUSG00000015619/ENSMUSG00000027398/ENSMUSG00000027347	Cx3cl1/Prkcz/Gata3/Il1b/Rasgrp1	5	3	ENSMUSG00000031778/ENSMUSG00000029053/ENSMUSG00000015619	2	ENSMUSG00000027398/ENSMUSG00000027347
BP	GO:0060538	skeletal muscle organ development	5/316	171/16347	0.236482	0.62659	ENSMUSG00000055116/ENSMUSG00000026407/ENSMUSG00000029675/ENSMUSG00000063415/ENSMUSG00000025013	Arntl/Cacna1s/Eln/Cyp26b1/Tll2	5	2	ENSMUSG00000055116/ENSMUSG00000026407	3	ENSMUSG00000029675/ENSMUSG00000063415/ENSMUSG00000025013
BP	GO:0051963	regulation of synapse assembly	3/316	87/16347	0.236903	0.62659	ENSMUSG00000046699/ENSMUSG00000034648/ENSMUSG00000032452	Slitrk4/Lrrn1/Clstn2	3	0		3	ENSMUSG00000046699/ENSMUSG00000034648/ENSMUSG00000032452
BP	GO:0043297	apical junction assembly	2/316	48/16347	0.23741	0.62659	ENSMUSG00000022286/ENSMUSG00000027699	Grhl2/Ect2	2	1	ENSMUSG00000022286	1	ENSMUSG00000027699
BP	GO:0048066	developmental pigmentation	2/316	48/16347	0.23741	0.62659	ENSMUSG00000027524/ENSMUSG00000051159	Edn3/Cited1	2	1	ENSMUSG00000027524	1	ENSMUSG00000051159
BP	GO:0071277	cellular response to calcium ion	2/316	48/16347	0.23741	0.62659	ENSMUSG00000034796/ENSMUSG00000027699	Cpne7/Ect2	2	1	ENSMUSG00000034796	1	ENSMUSG00000027699
BP	GO:0090183	regulation of kidney development	2/316	48/16347	0.23741	0.62659	ENSMUSG00000051159/ENSMUSG00000015619	Cited1/Gata3	2	1	ENSMUSG00000015619	1	ENSMUSG00000051159
BP	GO:0001818	negative regulation of cytokine production	6/316	215/16347	0.237439	0.62659	ENSMUSG00000015396/ENSMUSG00000031778/ENSMUSG00000024901/ENSMUSG00000024411/ENSMUSG00000044206/ENSMUSG00000015619	Cd83/Cx3cl1/Peli3/Aqp4/Vsig4/Gata3	6	4	ENSMUSG00000031778/ENSMUSG00000024901/ENSMUSG00000044206/ENSMUSG00000015619	2	ENSMUSG00000015396/ENSMUSG00000024411
BP	GO:0000188	inactivation of MAPK activity	1/316	14/16347	0.239204	0.62659	ENSMUSG00000031530	Dusp4	1	1	ENSMUSG00000031530	0
BP	GO:0001502	cartilage condensation	1/316	14/16347	0.239204	0.62659	ENSMUSG00000052430	Bmpr1b	1	1	ENSMUSG00000052430	0
BP	GO:0002544	chronic inflammatory response	1/316	14/16347	0.239204	0.62659	ENSMUSG00000052336	Cx3cr1	1	0		1	ENSMUSG00000052336
BP	GO:0002864	regulation of acute inflammatory response to antigenic stimulus	1/316	14/16347	0.239204	0.62659	ENSMUSG00000024164	C3	1	1	ENSMUSG00000024164	0
BP	GO:0003159	morphogenesis of an endothelium	1/316	14/16347	0.239204	0.62659	ENSMUSG00000047497	Adamts12	1	0		1	ENSMUSG00000047497
BP	GO:0006534	cysteine metabolic process	1/316	14/16347	0.239204	0.62659	ENSMUSG00000028179	Cth	1	1	ENSMUSG00000028179	0
BP	GO:0006704	glucocorticoid biosynthetic process	1/316	14/16347	0.239204	0.62659	ENSMUSG00000016194	Hsd11b1	1	1	ENSMUSG00000016194	0
BP	GO:0006924	activation-induced cell death of T cells	1/316	14/16347	0.239204	0.62659	ENSMUSG00000026770	Il2ra	1	0		1	ENSMUSG00000026770
BP	GO:0007635	chemosensory behavior	1/316	14/16347	0.239204	0.62659	ENSMUSG00000078816	Prkcg	1	0		1	ENSMUSG00000078816
BP	GO:0010960	magnesium ion homeostasis	1/316	14/16347	0.239204	0.62659	ENSMUSG00000027524	Edn3	1	1	ENSMUSG00000027524	0
BP	GO:0016114	terpenoid biosynthetic process	1/316	14/16347	0.239204	0.62659	ENSMUSG00000032315	Cyp1a1	1	1	ENSMUSG00000032315	0
BP	GO:0030949	positive regulation of vascular endothelial growth factor receptor signaling pathway	1/316	14/16347	0.239204	0.62659	ENSMUSG00000021732	Fgf10	1	1	ENSMUSG00000021732	0
BP	GO:0032230	positive regulation of synaptic transmission, GABAergic	1/316	14/16347	0.239204	0.62659	ENSMUSG00000061762	Tac1	1	1	ENSMUSG00000061762	0
BP	GO:0033604	negative regulation of catecholamine secretion	1/316	14/16347	0.239204	0.62659	ENSMUSG00000057880	Abat	1	1	ENSMUSG00000057880	0
BP	GO:0035641	locomotory exploration behavior	1/316	14/16347	0.239204	0.62659	ENSMUSG00000045573	Penk	1	1	ENSMUSG00000045573	0
BP	GO:0035729	cellular response to hepatocyte growth factor stimulus	1/316	14/16347	0.239204	0.62659	ENSMUSG00000047497	Adamts12	1	0		1	ENSMUSG00000047497
BP	GO:0042159	lipoprotein catabolic process	1/316	14/16347	0.239204	0.62659	ENSMUSG00000020609	Apob	1	1	ENSMUSG00000020609	0
BP	GO:0042415	norepinephrine metabolic process	1/316	14/16347	0.239204	0.62659	ENSMUSG00000015619	Gata3	1	1	ENSMUSG00000015619	0
BP	GO:0042921	glucocorticoid receptor signaling pathway	1/316	14/16347	0.239204	0.62659	ENSMUSG00000055116	Arntl	1	1	ENSMUSG00000055116	0
BP	GO:0042953	lipoprotein transport	1/316	14/16347	0.239204	0.62659	ENSMUSG00000020609	Apob	1	1	ENSMUSG00000020609	0
BP	GO:0043455	regulation of secondary metabolic process	1/316	14/16347	0.239204	0.62659	ENSMUSG00000016194	Hsd11b1	1	1	ENSMUSG00000016194	0
BP	GO:0044872	lipoprotein localization	1/316	14/16347	0.239204	0.62659	ENSMUSG00000020609	Apob	1	1	ENSMUSG00000020609	0
BP	GO:0045351	type I interferon biosynthetic process	1/316	14/16347	0.239204	0.62659	ENSMUSG00000025498	Irf7	1	0		1	ENSMUSG00000025498
BP	GO:0045725	positive regulation of glycogen biosynthetic process	1/316	14/16347	0.239204	0.62659	ENSMUSG00000048583	Igf2	1	0		1	ENSMUSG00000048583
BP	GO:0046471	phosphatidylglycerol metabolic process	1/316	14/16347	0.239204	0.62659	ENSMUSG00000029330	Cds1	1	1	ENSMUSG00000029330	0
BP	GO:0048681	negative regulation of axon regeneration	1/316	14/16347	0.239204	0.62659	ENSMUSG00000043811	Rtn4r	1	0		1	ENSMUSG00000043811
BP	GO:0048715	negative regulation of oligodendrocyte differentiation	1/316	14/16347	0.239204	0.62659	ENSMUSG00000049556	Lingo1	1	0		1	ENSMUSG00000049556
BP	GO:0051004	regulation of lipoprotein lipase activity	1/316	14/16347	0.239204	0.62659	ENSMUSG00000002289	Angptl4	1	1	ENSMUSG00000002289	0
BP	GO:0051044	positive regulation of membrane protein ectodomain proteolysis	1/316	14/16347	0.239204	0.62659	ENSMUSG00000027398	Il1b	1	0		1	ENSMUSG00000027398
BP	GO:0051608	histamine transport	1/316	14/16347	0.239204	0.62659	ENSMUSG00000023828	Slc22a3	1	1	ENSMUSG00000023828	0
BP	GO:0060019	radial glial cell differentiation	1/316	14/16347	0.239204	0.62659	ENSMUSG00000021732	Fgf10	1	1	ENSMUSG00000021732	0
BP	GO:0061154	endothelial tube morphogenesis	1/316	14/16347	0.239204	0.62659	ENSMUSG00000047497	Adamts12	1	0		1	ENSMUSG00000047497
BP	GO:0070071	proton-transporting two-sector ATPase complex assembly	1/316	14/16347	0.239204	0.62659	ENSMUSG00000028307	Aldob	1	1	ENSMUSG00000028307	0
BP	GO:0070486	leukocyte aggregation	1/316	14/16347	0.239204	0.62659	ENSMUSG00000027398	Il1b	1	0		1	ENSMUSG00000027398
BP	GO:0071941	nitrogen cycle metabolic process	1/316	14/16347	0.239204	0.62659	ENSMUSG00000025991	Cps1	1	1	ENSMUSG00000025991	0
BP	GO:0072077	renal vesicle morphogenesis	1/316	14/16347	0.239204	0.62659	ENSMUSG00000051159	Cited1	1	0		1	ENSMUSG00000051159
BP	GO:0140131	positive regulation of lymphocyte chemotaxis	1/316	14/16347	0.239204	0.62659	ENSMUSG00000021508	Cxcl14	1	1	ENSMUSG00000021508	0
BP	GO:1901160	primary amino compound metabolic process	1/316	14/16347	0.239204	0.62659	ENSMUSG00000020182	Ddc	1	0		1	ENSMUSG00000020182
BP	GO:1901626	regulation of postsynaptic membrane organization	1/316	14/16347	0.239204	0.62659	ENSMUSG00000053930	Shisa6	1	1	ENSMUSG00000053930	0
BP	GO:1902547	regulation of cellular response to vascular endothelial growth factor stimulus	1/316	14/16347	0.239204	0.62659	ENSMUSG00000047497	Adamts12	1	0		1	ENSMUSG00000047497
BP	GO:1990845	adaptive thermogenesis	1/316	14/16347	0.239204	0.62659	ENSMUSG00000032942	Ucp3	1	1	ENSMUSG00000032942	0
BP	GO:0050866	negative regulation of cell activation	5/316	172/16347	0.240058	0.628311	ENSMUSG00000057880/ENSMUSG00000026770/ENSMUSG00000044206/ENSMUSG00000036931/ENSMUSG00000022876	Abat/Il2ra/Vsig4/Nfkbid/Samsn1	5	2	ENSMUSG00000057880/ENSMUSG00000044206	3	ENSMUSG00000026770/ENSMUSG00000036931/ENSMUSG00000022876
BP	GO:0071900	regulation of protein serine/threonine kinase activity	10/316	397/16347	0.240354	0.628572	ENSMUSG00000019828/ENSMUSG00000027524/ENSMUSG00000021732/ENSMUSG00000031853/ENSMUSG00000052854/ENSMUSG00000031530/ENSMUSG00000027398/ENSMUSG00000048583/ENSMUSG00000036832/ENSMUSG00000027347	Grm1/Edn3/Fgf10/Map3k21/Nrk/Dusp4/Il1b/Igf2/Lpar3/Rasgrp1	10	5	ENSMUSG00000019828/ENSMUSG00000027524/ENSMUSG00000021732/ENSMUSG00000031853/ENSMUSG00000031530	5	ENSMUSG00000052854/ENSMUSG00000027398/ENSMUSG00000048583/ENSMUSG00000036832/ENSMUSG00000027347
BP	GO:0043473	pigmentation	3/316	88/16347	0.242056	0.632506	ENSMUSG00000018593/ENSMUSG00000027524/ENSMUSG00000051159	Sparc/Edn3/Cited1	3	1	ENSMUSG00000027524	2	ENSMUSG00000018593/ENSMUSG00000051159
BP	GO:0050708	regulation of protein secretion	10/316	398/16347	0.242677	0.633523	ENSMUSG00000057880/ENSMUSG00000055116/ENSMUSG00000055866/ENSMUSG00000031778/ENSMUSG00000029053/ENSMUSG00000050578/ENSMUSG00000015619/ENSMUSG00000028001/ENSMUSG00000027398/ENSMUSG00000027347	Abat/Arntl/Per2/Cx3cl1/Prkcz/Mmp13/Gata3/Fga/Il1b/Rasgrp1	10	6	ENSMUSG00000057880/ENSMUSG00000055116/ENSMUSG00000031778/ENSMUSG00000029053/ENSMUSG00000015619/ENSMUSG00000028001	4	ENSMUSG00000055866/ENSMUSG00000050578/ENSMUSG00000027398/ENSMUSG00000027347
BP	GO:0060041	retina development in camera-type eye	4/316	130/16347	0.243736	0.633523	ENSMUSG00000021730/ENSMUSG00000024087/ENSMUSG00000026114/ENSMUSG00000052430	Hcn1/Cyp1b1/Cnga3/Bmpr1b	4	3	ENSMUSG00000024087/ENSMUSG00000026114/ENSMUSG00000052430	1	ENSMUSG00000021730
BP	GO:0002712	regulation of B cell mediated immunity	2/316	49/16347	0.244586	0.633523	ENSMUSG00000024164/ENSMUSG00000022797	C3/Tfrc	2	1	ENSMUSG00000024164	1	ENSMUSG00000022797
BP	GO:0002889	regulation of immunoglobulin mediated immune response	2/316	49/16347	0.244586	0.633523	ENSMUSG00000024164/ENSMUSG00000022797	C3/Tfrc	2	1	ENSMUSG00000024164	1	ENSMUSG00000022797
BP	GO:0042982	amyloid precursor protein metabolic process	2/316	49/16347	0.244586	0.633523	ENSMUSG00000022037/ENSMUSG00000040536	Clu/Necab1	2	1	ENSMUSG00000022037	1	ENSMUSG00000040536
BP	GO:0046850	regulation of bone remodeling	2/316	49/16347	0.244586	0.633523	ENSMUSG00000022797/ENSMUSG00000019577	Tfrc/Pdk4	2	1	ENSMUSG00000019577	1	ENSMUSG00000022797
BP	GO:0060042	retina morphogenesis in camera-type eye	2/316	49/16347	0.244586	0.633523	ENSMUSG00000021730/ENSMUSG00000026114	Hcn1/Cnga3	2	1	ENSMUSG00000026114	1	ENSMUSG00000021730
BP	GO:0072503	cellular divalent inorganic cation homeostasis	10/316	399/16347	0.245008	0.633523	ENSMUSG00000019828/ENSMUSG00000044338/ENSMUSG00000061762/ENSMUSG00000007122/ENSMUSG00000048330/ENSMUSG00000027524/ENSMUSG00000020734/ENSMUSG00000027398/ENSMUSG00000036832/ENSMUSG00000031376	Grm1/Aplnr/Tac1/Casq1/Ric3/Edn3/Grin2c/Il1b/Lpar3/Atp2b3	10	6	ENSMUSG00000019828/ENSMUSG00000061762/ENSMUSG00000048330/ENSMUSG00000027524/ENSMUSG00000020734/ENSMUSG00000031376	4	ENSMUSG00000044338/ENSMUSG00000007122/ENSMUSG00000027398/ENSMUSG00000036832
BP	GO:0003300	cardiac muscle hypertrophy	3/316	89/16347	0.247226	0.633523	ENSMUSG00000005124/ENSMUSG00000022371/ENSMUSG00000053093	Ccn4/Col14a1/Myh7	3	1	ENSMUSG00000053093	2	ENSMUSG00000005124/ENSMUSG00000022371
BP	GO:0019218	regulation of steroid metabolic process	3/316	89/16347	0.247226	0.633523	ENSMUSG00000020609/ENSMUSG00000027398/ENSMUSG00000048583	Apob/Il1b/Igf2	3	1	ENSMUSG00000020609	2	ENSMUSG00000027398/ENSMUSG00000048583
BP	GO:0030282	bone mineralization	3/316	89/16347	0.247226	0.633523	ENSMUSG00000054675/ENSMUSG00000050578/ENSMUSG00000052430	Tmem119/Mmp13/Bmpr1b	3	1	ENSMUSG00000052430	2	ENSMUSG00000054675/ENSMUSG00000050578
BP	GO:2000027	regulation of organ morphogenesis	5/316	174/16347	0.247253	0.633523	ENSMUSG00000021732/ENSMUSG00000023473/ENSMUSG00000051159/ENSMUSG00000015619/ENSMUSG00000025932	Fgf10/Celsr3/Cited1/Gata3/Eya1	5	3	ENSMUSG00000021732/ENSMUSG00000015619/ENSMUSG00000025932	2	ENSMUSG00000023473/ENSMUSG00000051159
BP	GO:0002822	regulation of adaptive immune response based on somatic recombination of immune receptors built from immunoglobulin superfamily domains	4/316	131/16347	0.247936	0.633523	ENSMUSG00000024164/ENSMUSG00000022797/ENSMUSG00000029053/ENSMUSG00000015619	C3/Tfrc/Prkcz/Gata3	4	3	ENSMUSG00000024164/ENSMUSG00000029053/ENSMUSG00000015619	1	ENSMUSG00000022797
BP	GO:0007029	endoplasmic reticulum organization	2/316	50/16347	0.25177	0.633523	ENSMUSG00000026407/ENSMUSG00000007122	Cacna1s/Casq1	2	1	ENSMUSG00000026407	1	ENSMUSG00000007122
BP	GO:0045599	negative regulation of fat cell differentiation	2/316	50/16347	0.25177	0.633523	ENSMUSG00000055116/ENSMUSG00000015619	Arntl/Gata3	2	2	ENSMUSG00000055116/ENSMUSG00000015619	0
BP	GO:0050732	negative regulation of peptidyl-tyrosine phosphorylation	2/316	50/16347	0.25177	0.633523	ENSMUSG00000029053/ENSMUSG00000022876	Prkcz/Samsn1	2	1	ENSMUSG00000029053	1	ENSMUSG00000022876
BP	GO:0055081	anion homeostasis	2/316	50/16347	0.25177	0.633523	ENSMUSG00000017740/ENSMUSG00000025991	Slc12a5/Cps1	2	2	ENSMUSG00000017740/ENSMUSG00000025991	0
BP	GO:0070206	protein trimerization	2/316	50/16347	0.25177	0.633523	ENSMUSG00000022440/ENSMUSG00000033249	C1qtnf6/Hsf4	2	1	ENSMUSG00000033249	1	ENSMUSG00000022440
BP	GO:0070988	demethylation	2/316	50/16347	0.25177	0.633523	ENSMUSG00000033249/ENSMUSG00000015619	Hsf4/Gata3	2	2	ENSMUSG00000033249/ENSMUSG00000015619	0
BP	GO:0098900	regulation of action potential	2/316	50/16347	0.25177	0.633523	ENSMUSG00000021730/ENSMUSG00000061762	Hcn1/Tac1	2	1	ENSMUSG00000061762	1	ENSMUSG00000021730
BP	GO:1905207	regulation of cardiocyte differentiation	2/316	50/16347	0.25177	0.633523	ENSMUSG00000005124/ENSMUSG00000022371	Ccn4/Col14a1	2	0		2	ENSMUSG00000005124/ENSMUSG00000022371
BP	GO:0031333	negative regulation of protein complex assembly	4/316	132/16347	0.252151	0.633523	ENSMUSG00000022037/ENSMUSG00000029053/ENSMUSG00000030000/ENSMUSG00000050511	Clu/Prkcz/Add2/Oprd1	4	2	ENSMUSG00000022037/ENSMUSG00000029053	2	ENSMUSG00000030000/ENSMUSG00000050511
BP	GO:0046887	positive regulation of hormone secretion	4/316	132/16347	0.252151	0.633523	ENSMUSG00000057880/ENSMUSG00000061762/ENSMUSG00000027524/ENSMUSG00000028001	Abat/Tac1/Edn3/Fga	4	4	ENSMUSG00000057880/ENSMUSG00000061762/ENSMUSG00000027524/ENSMUSG00000028001	0
BP	GO:0051250	negative regulation of lymphocyte activation	4/316	132/16347	0.252151	0.633523	ENSMUSG00000026770/ENSMUSG00000044206/ENSMUSG00000036931/ENSMUSG00000022876	Il2ra/Vsig4/Nfkbid/Samsn1	4	1	ENSMUSG00000044206	3	ENSMUSG00000026770/ENSMUSG00000036931/ENSMUSG00000022876
BP	GO:0048704	embryonic skeletal system morphogenesis	3/316	90/16347	0.252414	0.633523	ENSMUSG00000040675/ENSMUSG00000022286/ENSMUSG00000025932	Mthfd1l/Grhl2/Eya1	3	2	ENSMUSG00000022286/ENSMUSG00000025932	1	ENSMUSG00000040675
BP	GO:2000177	regulation of neural precursor cell proliferation	3/316	90/16347	0.252414	0.633523	ENSMUSG00000052336/ENSMUSG00000031778/ENSMUSG00000027398	Cx3cr1/Cx3cl1/Il1b	3	1	ENSMUSG00000031778	2	ENSMUSG00000052336/ENSMUSG00000027398
BP	GO:0000097	sulfur amino acid biosynthetic process	1/316	15/16347	0.253924	0.633523	ENSMUSG00000028179	Cth	1	1	ENSMUSG00000028179	0
BP	GO:0003323	type B pancreatic cell development	1/316	15/16347	0.253924	0.633523	ENSMUSG00000055116	Arntl	1	1	ENSMUSG00000055116	0
BP	GO:0006098	pentose-phosphate shunt	1/316	15/16347	0.253924	0.633523	ENSMUSG00000016194	Hsd11b1	1	1	ENSMUSG00000016194	0
BP	GO:0006198	cAMP catabolic process	1/316	15/16347	0.253924	0.633523	ENSMUSG00000075270	Pde11a	1	1	ENSMUSG00000075270	0
BP	GO:0006516	glycoprotein catabolic process	1/316	15/16347	0.253924	0.633523	ENSMUSG00000047497	Adamts12	1	0		1	ENSMUSG00000047497
BP	GO:0010224	response to UV-B	1/316	15/16347	0.253924	0.633523	ENSMUSG00000042436	Mfap4	1	0		1	ENSMUSG00000042436
BP	GO:0014733	regulation of skeletal muscle adaptation	1/316	15/16347	0.253924	0.633523	ENSMUSG00000053093	Myh7	1	1	ENSMUSG00000053093	0
BP	GO:0015682	ferric iron transport	1/316	15/16347	0.253924	0.633523	ENSMUSG00000022797	Tfrc	1	0		1	ENSMUSG00000022797
BP	GO:0030730	sequestering of triglyceride	1/316	15/16347	0.253924	0.633523	ENSMUSG00000027398	Il1b	1	0		1	ENSMUSG00000027398
BP	GO:0030950	establishment or maintenance of actin cytoskeleton polarity	1/316	15/16347	0.253924	0.633523	ENSMUSG00000054855	Rnd1	1	1	ENSMUSG00000054855	0
BP	GO:0032305	positive regulation of icosanoid secretion	1/316	15/16347	0.253924	0.633523	ENSMUSG00000027398	Il1b	1	0		1	ENSMUSG00000027398
BP	GO:0032691	negative regulation of interleukin-1 beta production	1/316	15/16347	0.253924	0.633523	ENSMUSG00000024411	Aqp4	1	0		1	ENSMUSG00000024411
BP	GO:0032823	regulation of natural killer cell differentiation	1/316	15/16347	0.253924	0.633523	ENSMUSG00000027347	Rasgrp1	1	0		1	ENSMUSG00000027347
BP	GO:0036158	outer dynein arm assembly	1/316	15/16347	0.253924	0.633523	ENSMUSG00000033826	Dnah8	1	0		1	ENSMUSG00000033826
BP	GO:0042438	melanin biosynthetic process	1/316	15/16347	0.253924	0.633523	ENSMUSG00000051159	Cited1	1	0		1	ENSMUSG00000051159
BP	GO:0042744	hydrogen peroxide catabolic process	1/316	15/16347	0.253924	0.633523	ENSMUSG00000031722	Hp	1	1	ENSMUSG00000031722	0
BP	GO:0048385	regulation of retinoic acid receptor signaling pathway	1/316	15/16347	0.253924	0.633523	ENSMUSG00000063415	Cyp26b1	1	0		1	ENSMUSG00000063415
BP	GO:0048642	negative regulation of skeletal muscle tissue development	1/316	15/16347	0.253924	0.633523	ENSMUSG00000025013	Tll2	1	0		1	ENSMUSG00000025013
BP	GO:0051131	chaperone-mediated protein complex assembly	1/316	15/16347	0.253924	0.633523	ENSMUSG00000022037	Clu	1	1	ENSMUSG00000022037	0
BP	GO:0060055	angiogenesis involved in wound healing	1/316	15/16347	0.253924	0.633523	ENSMUSG00000031778	Cx3cl1	1	1	ENSMUSG00000031778	0
BP	GO:0061000	negative regulation of dendritic spine development	1/316	15/16347	0.253924	0.633523	ENSMUSG00000036264	Fstl4	1	1	ENSMUSG00000036264	0
BP	GO:0061436	establishment of skin barrier	1/316	15/16347	0.253924	0.633523	ENSMUSG00000063415	Cyp26b1	1	0		1	ENSMUSG00000063415
BP	GO:0070234	positive regulation of T cell apoptotic process	1/316	15/16347	0.253924	0.633523	ENSMUSG00000036931	Nfkbid	1	0		1	ENSMUSG00000036931
BP	GO:0071636	positive regulation of transforming growth factor beta production	1/316	15/16347	0.253924	0.633523	ENSMUSG00000031778	Cx3cl1	1	1	ENSMUSG00000031778	0
BP	GO:0072512	trivalent inorganic cation transport	1/316	15/16347	0.253924	0.633523	ENSMUSG00000022797	Tfrc	1	0		1	ENSMUSG00000022797
BP	GO:0090083	regulation of inclusion body assembly	1/316	15/16347	0.253924	0.633523	ENSMUSG00000022037	Clu	1	1	ENSMUSG00000022037	0
BP	GO:0090136	epithelial cell-cell adhesion	1/316	15/16347	0.253924	0.633523	ENSMUSG00000024087	Cyp1b1	1	1	ENSMUSG00000024087	0
BP	GO:0098743	cell aggregation	1/316	15/16347	0.253924	0.633523	ENSMUSG00000052430	Bmpr1b	1	1	ENSMUSG00000052430	0
BP	GO:1902259	regulation of delayed rectifier potassium channel activity	1/316	15/16347	0.253924	0.633523	ENSMUSG00000039639	Kcne1	1	0		1	ENSMUSG00000039639
BP	GO:1990000	amyloid fibril formation	1/316	15/16347	0.253924	0.633523	ENSMUSG00000022037	Clu	1	1	ENSMUSG00000022037	0
BP	GO:2000811	negative regulation of anoikis	1/316	15/16347	0.253924	0.633523	ENSMUSG00000019577	Pdk4	1	1	ENSMUSG00000019577	0
BP	GO:2000846	regulation of corticosteroid hormone secretion	1/316	15/16347	0.253924	0.633523	ENSMUSG00000061762	Tac1	1	1	ENSMUSG00000061762	0
BP	GO:0042060	wound healing	8/316	311/16347	0.25496	0.63512	ENSMUSG00000057880/ENSMUSG00000024164/ENSMUSG00000046186/ENSMUSG00000031778/ENSMUSG00000021732/ENSMUSG00000035783/ENSMUSG00000026043/ENSMUSG00000028001	Abat/C3/Cd109/Cx3cl1/Fgf10/Acta2/Col3a1/Fga	8	5	ENSMUSG00000057880/ENSMUSG00000024164/ENSMUSG00000031778/ENSMUSG00000021732/ENSMUSG00000028001	3	ENSMUSG00000046186/ENSMUSG00000035783/ENSMUSG00000026043
BP	GO:0051961	negative regulation of nervous system development	8/316	311/16347	0.25496	0.63512	ENSMUSG00000020467/ENSMUSG00000026043/ENSMUSG00000049556/ENSMUSG00000036264/ENSMUSG00000027398/ENSMUSG00000043811/ENSMUSG00000052504/ENSMUSG00000057173	Efemp1/Col3a1/Lingo1/Fstl4/Il1b/Rtn4r/Epha3/Rfx8	8	2	ENSMUSG00000020467/ENSMUSG00000036264	6	ENSMUSG00000026043/ENSMUSG00000049556/ENSMUSG00000027398/ENSMUSG00000043811/ENSMUSG00000052504/ENSMUSG00000057173
BP	GO:0045834	positive regulation of lipid metabolic process	4/316	133/16347	0.256381	0.635382	ENSMUSG00000020333/ENSMUSG00000002289/ENSMUSG00000027398/ENSMUSG00000048583	Acsl6/Angptl4/Il1b/Igf2	4	2	ENSMUSG00000020333/ENSMUSG00000002289	2	ENSMUSG00000027398/ENSMUSG00000048583
BP	GO:0050777	negative regulation of immune response	4/316	133/16347	0.256381	0.635382	ENSMUSG00000026770/ENSMUSG00000026043/ENSMUSG00000048583/ENSMUSG00000022876	Il2ra/Col3a1/Igf2/Samsn1	4	0		4	ENSMUSG00000026770/ENSMUSG00000026043/ENSMUSG00000048583/ENSMUSG00000022876
BP	GO:0002224	toll-like receptor signaling pathway	3/316	91/16347	0.257618	0.635382	ENSMUSG00000025498/ENSMUSG00000044162/ENSMUSG00000073643	Irf7/Tnip3/Wdfy1	3	2	ENSMUSG00000044162/ENSMUSG00000073643	1	ENSMUSG00000025498
BP	GO:0032649	regulation of interferon-gamma production	3/316	91/16347	0.257618	0.635382	ENSMUSG00000015619/ENSMUSG00000027398/ENSMUSG00000027347	Gata3/Il1b/Rasgrp1	3	1	ENSMUSG00000015619	2	ENSMUSG00000027398/ENSMUSG00000027347
BP	GO:1902749	regulation of cell cycle G2/M phase transition	3/316	91/16347	0.257618	0.635382	ENSMUSG00000063275/ENSMUSG00000030994/ENSMUSG00000026605	Hacd1/D7Ertd443e/Cenpf	3	2	ENSMUSG00000030994/ENSMUSG00000026605	1	ENSMUSG00000063275
BP	GO:0030073	insulin secretion	5/316	177/16347	0.25815	0.635382	ENSMUSG00000057880/ENSMUSG00000055116/ENSMUSG00000055866/ENSMUSG00000026204/ENSMUSG00000027398	Abat/Arntl/Per2/Ptprn/Il1b	5	3	ENSMUSG00000057880/ENSMUSG00000055116/ENSMUSG00000026204	2	ENSMUSG00000055866/ENSMUSG00000027398
BP	GO:0006171	cAMP biosynthetic process	2/316	51/16347	0.25896	0.635382	ENSMUSG00000048240/ENSMUSG00000022376	Gng7/Adcy8	2	2	ENSMUSG00000048240/ENSMUSG00000022376	0
BP	GO:0010524	positive regulation of calcium ion transport into cytosol	2/316	51/16347	0.25896	0.635382	ENSMUSG00000044338/ENSMUSG00000007122	Aplnr/Casq1	2	0		2	ENSMUSG00000044338/ENSMUSG00000007122
BP	GO:0071622	regulation of granulocyte chemotaxis	2/316	51/16347	0.25896	0.635382	ENSMUSG00000031778/ENSMUSG00000027398	Cx3cl1/Il1b	2	1	ENSMUSG00000031778	1	ENSMUSG00000027398
BP	GO:0048015	phosphatidylinositol-mediated signaling	4/316	134/16347	0.260625	0.635382	ENSMUSG00000048070/ENSMUSG00000015619/ENSMUSG00000048583/ENSMUSG00000027347	Pirt/Gata3/Igf2/Rasgrp1	4	1	ENSMUSG00000015619	3	ENSMUSG00000048070/ENSMUSG00000048583/ENSMUSG00000027347
BP	GO:0014897	striated muscle hypertrophy	3/316	92/16347	0.262836	0.635382	ENSMUSG00000005124/ENSMUSG00000022371/ENSMUSG00000053093	Ccn4/Col14a1/Myh7	3	1	ENSMUSG00000053093	2	ENSMUSG00000005124/ENSMUSG00000022371
BP	GO:0042472	inner ear morphogenesis	3/316	92/16347	0.262836	0.635382	ENSMUSG00000021732/ENSMUSG00000015619/ENSMUSG00000025932	Fgf10/Gata3/Eya1	3	3	ENSMUSG00000021732/ENSMUSG00000015619/ENSMUSG00000025932	0
BP	GO:0048661	positive regulation of smooth muscle cell proliferation	3/316	92/16347	0.262836	0.635382	ENSMUSG00000031778/ENSMUSG00000017737/ENSMUSG00000005124	Cx3cl1/Mmp9/Ccn4	3	2	ENSMUSG00000031778/ENSMUSG00000017737	1	ENSMUSG00000005124
BP	GO:2001243	negative regulation of intrinsic apoptotic signaling pathway	3/316	92/16347	0.262836	0.635382	ENSMUSG00000022037/ENSMUSG00000017737/ENSMUSG00000025001	Clu/Mmp9/Hells	3	2	ENSMUSG00000022037/ENSMUSG00000017737	1	ENSMUSG00000025001
BP	GO:1903169	regulation of calcium ion transmembrane transport	4/316	135/16347	0.264883	0.635382	ENSMUSG00000039639/ENSMUSG00000044338/ENSMUSG00000007122/ENSMUSG00000103476	Kcne1/Aplnr/Casq1/Strit1	4	1	ENSMUSG00000103476	3	ENSMUSG00000039639/ENSMUSG00000044338/ENSMUSG00000007122
BP	GO:0051271	negative regulation of cellular component movement	7/316	269/16347	0.265364	0.635382	ENSMUSG00000052336/ENSMUSG00000024087/ENSMUSG00000031778/ENSMUSG00000028909/ENSMUSG00000026043/ENSMUSG00000112129/ENSMUSG00000015619	Cx3cr1/Cyp1b1/Cx3cl1/Ptpru/Col3a1/Pbld1/Gata3	7	5	ENSMUSG00000024087/ENSMUSG00000031778/ENSMUSG00000028909/ENSMUSG00000112129/ENSMUSG00000015619	2	ENSMUSG00000052336/ENSMUSG00000026043
BP	GO:0090276	regulation of peptide hormone secretion	5/316	179/16347	0.265477	0.635382	ENSMUSG00000057880/ENSMUSG00000055116/ENSMUSG00000055866/ENSMUSG00000028001/ENSMUSG00000027398	Abat/Arntl/Per2/Fga/Il1b	5	3	ENSMUSG00000057880/ENSMUSG00000055116/ENSMUSG00000028001	2	ENSMUSG00000055866/ENSMUSG00000027398
BP	GO:0036465	synaptic vesicle recycling	2/316	52/16347	0.266152	0.635382	ENSMUSG00000021314/ENSMUSG00000028488	Amph/Sh3gl2	2	2	ENSMUSG00000021314/ENSMUSG00000028488	0
BP	GO:0048538	thymus development	2/316	52/16347	0.266152	0.635382	ENSMUSG00000021732/ENSMUSG00000015619	Fgf10/Gata3	2	2	ENSMUSG00000021732/ENSMUSG00000015619	0
BP	GO:1902476	chloride transmembrane transport	2/316	52/16347	0.266152	0.635382	ENSMUSG00000017740/ENSMUSG00000024935	Slc12a5/Slc1a1	2	2	ENSMUSG00000017740/ENSMUSG00000024935	0
BP	GO:0008344	adult locomotory behavior	3/316	93/16347	0.268067	0.635382	ENSMUSG00000023064/ENSMUSG00000030683/ENSMUSG00000050511	Sncg/Sez6l2/Oprd1	3	1	ENSMUSG00000023064	2	ENSMUSG00000030683/ENSMUSG00000050511
BP	GO:0060840	artery development	3/316	93/16347	0.268067	0.635382	ENSMUSG00000026043/ENSMUSG00000020609/ENSMUSG00000025932	Col3a1/Apob/Eya1	3	2	ENSMUSG00000020609/ENSMUSG00000025932	1	ENSMUSG00000026043
BP	GO:0072009	nephron epithelium development	3/316	93/16347	0.268067	0.635382	ENSMUSG00000051159/ENSMUSG00000015619/ENSMUSG00000025932	Cited1/Gata3/Eya1	3	2	ENSMUSG00000015619/ENSMUSG00000025932	1	ENSMUSG00000051159
BP	GO:0090101	negative regulation of transmembrane receptor protein serine/threonine kinase signaling pathway	3/316	93/16347	0.268067	0.635382	ENSMUSG00000046186/ENSMUSG00000036040/ENSMUSG00000112129	Cd109/Adamtsl2/Pbld1	3	1	ENSMUSG00000112129	2	ENSMUSG00000046186/ENSMUSG00000036040
BP	GO:1901568	fatty acid derivative metabolic process	3/316	93/16347	0.268067	0.635382	ENSMUSG00000024087/ENSMUSG00000030483/ENSMUSG00000050737	Cyp1b1/Cyp2b10/Ptges	3	3	ENSMUSG00000024087/ENSMUSG00000030483/ENSMUSG00000050737	0
BP	GO:0002793	positive regulation of peptide secretion	7/316	270/16347	0.26834	0.635382	ENSMUSG00000057880/ENSMUSG00000029053/ENSMUSG00000050578/ENSMUSG00000015619/ENSMUSG00000028001/ENSMUSG00000027398/ENSMUSG00000027347	Abat/Prkcz/Mmp13/Gata3/Fga/Il1b/Rasgrp1	7	4	ENSMUSG00000057880/ENSMUSG00000029053/ENSMUSG00000015619/ENSMUSG00000028001	3	ENSMUSG00000050578/ENSMUSG00000027398/ENSMUSG00000027347
BP	GO:0002523	leukocyte migration involved in inflammatory response	1/316	16/16347	0.268359	0.635382	ENSMUSG00000031778	Cx3cl1	1	1	ENSMUSG00000031778	0
BP	GO:0003417	growth plate cartilage development	1/316	16/16347	0.268359	0.635382	ENSMUSG00000050578	Mmp13	1	0		1	ENSMUSG00000050578
BP	GO:0006085	acetyl-CoA biosynthetic process	1/316	16/16347	0.268359	0.635382	ENSMUSG00000019577	Pdk4	1	1	ENSMUSG00000019577	0
BP	GO:0006206	pyrimidine nucleobase metabolic process	1/316	16/16347	0.268359	0.635382	ENSMUSG00000025991	Cps1	1	1	ENSMUSG00000025991	0
BP	GO:0006346	methylation-dependent chromatin silencing	1/316	16/16347	0.268359	0.635382	ENSMUSG00000025001	Hells	1	0		1	ENSMUSG00000025001
BP	GO:0006706	steroid catabolic process	1/316	16/16347	0.268359	0.635382	ENSMUSG00000016194	Hsd11b1	1	1	ENSMUSG00000016194	0
BP	GO:0009070	serine family amino acid biosynthetic process	1/316	16/16347	0.268359	0.635382	ENSMUSG00000028179	Cth	1	1	ENSMUSG00000028179	0
BP	GO:0010669	epithelial structure maintenance	1/316	16/16347	0.268359	0.635382	ENSMUSG00000112129	Pbld1	1	1	ENSMUSG00000112129	0
BP	GO:0031290	retinal ganglion cell axon guidance	1/316	16/16347	0.268359	0.635382	ENSMUSG00000052430	Bmpr1b	1	1	ENSMUSG00000052430	0
BP	GO:0031424	keratinization	1/316	16/16347	0.268359	0.635382	ENSMUSG00000063415	Cyp26b1	1	0		1	ENSMUSG00000063415
BP	GO:0031958	corticosteroid receptor signaling pathway	1/316	16/16347	0.268359	0.635382	ENSMUSG00000055116	Arntl	1	1	ENSMUSG00000055116	0
BP	GO:0032310	prostaglandin secretion	1/316	16/16347	0.268359	0.635382	ENSMUSG00000027398	Il1b	1	0		1	ENSMUSG00000027398
BP	GO:0035728	response to hepatocyte growth factor	1/316	16/16347	0.268359	0.635382	ENSMUSG00000047497	Adamts12	1	0		1	ENSMUSG00000047497
BP	GO:0035930	corticosteroid hormone secretion	1/316	16/16347	0.268359	0.635382	ENSMUSG00000061762	Tac1	1	1	ENSMUSG00000061762	0
BP	GO:0042053	regulation of dopamine metabolic process	1/316	16/16347	0.268359	0.635382	ENSMUSG00000057880	Abat	1	1	ENSMUSG00000057880	0
BP	GO:0042226	interleukin-6 biosynthetic process	1/316	16/16347	0.268359	0.635382	ENSMUSG00000027398	Il1b	1	0		1	ENSMUSG00000027398
BP	GO:0042403	thyroid hormone metabolic process	1/316	16/16347	0.268359	0.635382	ENSMUSG00000015619	Gata3	1	1	ENSMUSG00000015619	0
BP	GO:0042447	hormone catabolic process	1/316	16/16347	0.268359	0.635382	ENSMUSG00000016194	Hsd11b1	1	1	ENSMUSG00000016194	0
BP	GO:0042559	pteridine-containing compound biosynthetic process	1/316	16/16347	0.268359	0.635382	ENSMUSG00000040675	Mthfd1l	1	0		1	ENSMUSG00000040675
BP	GO:0043046	DNA methylation involved in gamete generation	1/316	16/16347	0.268359	0.635382	ENSMUSG00000041912	Tdrkh	1	1	ENSMUSG00000041912	0
BP	GO:0045408	regulation of interleukin-6 biosynthetic process	1/316	16/16347	0.268359	0.635382	ENSMUSG00000027398	Il1b	1	0		1	ENSMUSG00000027398
BP	GO:0045540	regulation of cholesterol biosynthetic process	1/316	16/16347	0.268359	0.635382	ENSMUSG00000020609	Apob	1	1	ENSMUSG00000020609	0
BP	GO:0045683	negative regulation of epidermis development	1/316	16/16347	0.268359	0.635382	ENSMUSG00000022286	Grhl2	1	1	ENSMUSG00000022286	0
BP	GO:0045953	negative regulation of natural killer cell mediated cytotoxicity	1/316	16/16347	0.268359	0.635382	ENSMUSG00000048583	Igf2	1	0		1	ENSMUSG00000048583
BP	GO:0048070	regulation of developmental pigmentation	1/316	16/16347	0.268359	0.635382	ENSMUSG00000027524	Edn3	1	1	ENSMUSG00000027524	0
BP	GO:0048172	regulation of short-term neuronal synaptic plasticity	1/316	16/16347	0.268359	0.635382	ENSMUSG00000053930	Shisa6	1	1	ENSMUSG00000053930	0
BP	GO:0048333	mesodermal cell differentiation	1/316	16/16347	0.268359	0.635382	ENSMUSG00000025932	Eya1	1	1	ENSMUSG00000025932	0
BP	GO:0048711	positive regulation of astrocyte differentiation	1/316	16/16347	0.268359	0.635382	ENSMUSG00000027398	Il1b	1	0		1	ENSMUSG00000027398
BP	GO:0055064	chloride ion homeostasis	1/316	16/16347	0.268359	0.635382	ENSMUSG00000017740	Slc12a5	1	1	ENSMUSG00000017740	0
BP	GO:0060307	regulation of ventricular cardiac muscle cell membrane repolarization	1/316	16/16347	0.268359	0.635382	ENSMUSG00000046480	Scn4b	1	1	ENSMUSG00000046480	0
BP	GO:0060390	regulation of SMAD protein signal transduction	1/316	16/16347	0.268359	0.635382	ENSMUSG00000112129	Pbld1	1	1	ENSMUSG00000112129	0
BP	GO:0070243	regulation of thymocyte apoptotic process	1/316	16/16347	0.268359	0.635382	ENSMUSG00000036931	Nfkbid	1	0		1	ENSMUSG00000036931
BP	GO:0070571	negative regulation of neuron projection regeneration	1/316	16/16347	0.268359	0.635382	ENSMUSG00000043811	Rtn4r	1	0		1	ENSMUSG00000043811
BP	GO:0070875	positive regulation of glycogen metabolic process	1/316	16/16347	0.268359	0.635382	ENSMUSG00000048583	Igf2	1	0		1	ENSMUSG00000048583
BP	GO:0072079	nephron tubule formation	1/316	16/16347	0.268359	0.635382	ENSMUSG00000015619	Gata3	1	1	ENSMUSG00000015619	0
BP	GO:0072087	renal vesicle development	1/316	16/16347	0.268359	0.635382	ENSMUSG00000051159	Cited1	1	0		1	ENSMUSG00000051159
BP	GO:0086011	membrane repolarization during action potential	1/316	16/16347	0.268359	0.635382	ENSMUSG00000039639	Kcne1	1	0		1	ENSMUSG00000039639
BP	GO:0090036	regulation of protein kinase C signaling	1/316	16/16347	0.268359	0.635382	ENSMUSG00000030683	Sez6l2	1	0		1	ENSMUSG00000030683
BP	GO:0097286	iron ion import	1/316	16/16347	0.268359	0.635382	ENSMUSG00000022797	Tfrc	1	0		1	ENSMUSG00000022797
BP	GO:1903539	protein localization to postsynaptic membrane	1/316	16/16347	0.268359	0.635382	ENSMUSG00000020734	Grin2c	1	1	ENSMUSG00000020734	0
BP	GO:0009566	fertilization	4/316	136/16347	0.269154	0.635382	ENSMUSG00000041912/ENSMUSG00000040387/ENSMUSG00000022871/ENSMUSG00000020609	Tdrkh/Klhl32/Fetub/Apob	4	4	ENSMUSG00000041912/ENSMUSG00000040387/ENSMUSG00000022871/ENSMUSG00000020609	0
BP	GO:0071241	cellular response to inorganic substance	4/316	136/16347	0.269154	0.635382	ENSMUSG00000017737/ENSMUSG00000022797/ENSMUSG00000034796/ENSMUSG00000027699	Mmp9/Tfrc/Cpne7/Ect2	4	2	ENSMUSG00000017737/ENSMUSG00000034796	2	ENSMUSG00000022797/ENSMUSG00000027699
BP	GO:0097237	cellular response to toxic substance	4/316	136/16347	0.269154	0.635382	ENSMUSG00000024087/ENSMUSG00000025991/ENSMUSG00000027699/ENSMUSG00000050511	Cyp1b1/Cps1/Ect2/Oprd1	4	2	ENSMUSG00000024087/ENSMUSG00000025991	2	ENSMUSG00000027699/ENSMUSG00000050511
BP	GO:0034329	cell junction assembly	5/316	180/16347	0.269159	0.635382	ENSMUSG00000000305/ENSMUSG00000053166/ENSMUSG00000022286/ENSMUSG00000027699/ENSMUSG00000052504	Cdh4/Cdh22/Grhl2/Ect2/Epha3	5	3	ENSMUSG00000000305/ENSMUSG00000053166/ENSMUSG00000022286	2	ENSMUSG00000027699/ENSMUSG00000052504
BP	GO:0048639	positive regulation of developmental growth	5/316	180/16347	0.269159	0.635382	ENSMUSG00000000305/ENSMUSG00000024164/ENSMUSG00000005124/ENSMUSG00000048583/ENSMUSG00000036832	Cdh4/C3/Ccn4/Igf2/Lpar3	5	2	ENSMUSG00000000305/ENSMUSG00000024164	3	ENSMUSG00000005124/ENSMUSG00000048583/ENSMUSG00000036832
BP	GO:0001666	response to hypoxia	5/316	181/16347	0.272852	0.638419	ENSMUSG00000057880/ENSMUSG00000034205/ENSMUSG00000032942/ENSMUSG00000031380/ENSMUSG00000050511	Abat/Loxl2/Ucp3/Vegfd/Oprd1	5	3	ENSMUSG00000057880/ENSMUSG00000032942/ENSMUSG00000031380	2	ENSMUSG00000034205/ENSMUSG00000050511
BP	GO:0007160	cell-matrix adhesion	5/316	181/16347	0.272852	0.638419	ENSMUSG00000047497/ENSMUSG00000026043/ENSMUSG00000029053/ENSMUSG00000028001/ENSMUSG00000052504	Adamts12/Col3a1/Prkcz/Fga/Epha3	5	2	ENSMUSG00000029053/ENSMUSG00000028001	3	ENSMUSG00000047497/ENSMUSG00000026043/ENSMUSG00000052504
BP	GO:2001020	regulation of response to DNA damage stimulus	5/316	181/16347	0.272852	0.638419	ENSMUSG00000022037/ENSMUSG00000078816/ENSMUSG00000021732/ENSMUSG00000030346/ENSMUSG00000025932	Clu/Prkcg/Fgf10/Rad51ap1/Eya1	5	3	ENSMUSG00000022037/ENSMUSG00000021732/ENSMUSG00000025932	2	ENSMUSG00000078816/ENSMUSG00000030346
BP	GO:0014896	muscle hypertrophy	3/316	94/16347	0.273311	0.638419	ENSMUSG00000005124/ENSMUSG00000022371/ENSMUSG00000053093	Ccn4/Col14a1/Myh7	3	1	ENSMUSG00000053093	2	ENSMUSG00000005124/ENSMUSG00000022371
BP	GO:0046632	alpha-beta T cell differentiation	3/316	94/16347	0.273311	0.638419	ENSMUSG00000015396/ENSMUSG00000029053/ENSMUSG00000015619	Cd83/Prkcz/Gata3	3	2	ENSMUSG00000029053/ENSMUSG00000015619	1	ENSMUSG00000015396
BP	GO:0000060	protein import into nucleus, translocation	2/316	53/16347	0.273344	0.638419	ENSMUSG00000055116/ENSMUSG00000050511	Arntl/Oprd1	2	1	ENSMUSG00000055116	1	ENSMUSG00000050511
BP	GO:0009880	embryonic pattern specification	2/316	53/16347	0.273344	0.638419	ENSMUSG00000021732/ENSMUSG00000051159	Fgf10/Cited1	2	1	ENSMUSG00000021732	1	ENSMUSG00000051159
BP	GO:0042267	natural killer cell mediated cytotoxicity	2/316	53/16347	0.273344	0.638419	ENSMUSG00000048583/ENSMUSG00000027347	Igf2/Rasgrp1	2	0		2	ENSMUSG00000048583/ENSMUSG00000027347
BP	GO:0046068	cGMP metabolic process	2/316	53/16347	0.273344	0.638419	ENSMUSG00000075270/ENSMUSG00000022376	Pde11a/Adcy8	2	2	ENSMUSG00000075270/ENSMUSG00000022376	0
BP	GO:0046635	positive regulation of alpha-beta T cell activation	2/316	53/16347	0.273344	0.638419	ENSMUSG00000015396/ENSMUSG00000029053	Cd83/Prkcz	2	1	ENSMUSG00000029053	1	ENSMUSG00000015396
BP	GO:0060443	mammary gland morphogenesis	2/316	53/16347	0.273344	0.638419	ENSMUSG00000021732/ENSMUSG00000020676	Fgf10/Ccl11	2	2	ENSMUSG00000021732/ENSMUSG00000020676	0
BP	GO:2000179	positive regulation of neural precursor cell proliferation	2/316	53/16347	0.273344	0.638419	ENSMUSG00000052336/ENSMUSG00000031778	Cx3cr1/Cx3cl1	2	1	ENSMUSG00000031778	1	ENSMUSG00000052336
BP	GO:0002218	activation of innate immune response	4/316	137/16347	0.273437	0.638419	ENSMUSG00000025498/ENSMUSG00000024901/ENSMUSG00000044162/ENSMUSG00000073643	Irf7/Peli3/Tnip3/Wdfy1	4	3	ENSMUSG00000024901/ENSMUSG00000044162/ENSMUSG00000073643	1	ENSMUSG00000025498
BP	GO:0006937	regulation of muscle contraction	4/316	137/16347	0.273437	0.638419	ENSMUSG00000057880/ENSMUSG00000007122/ENSMUSG00000053093/ENSMUSG00000103476	Abat/Casq1/Myh7/Strit1	4	3	ENSMUSG00000057880/ENSMUSG00000053093/ENSMUSG00000103476	1	ENSMUSG00000007122
BP	GO:0048017	inositol lipid-mediated signaling	4/316	137/16347	0.273437	0.638419	ENSMUSG00000048070/ENSMUSG00000015619/ENSMUSG00000048583/ENSMUSG00000027347	Pirt/Gata3/Igf2/Rasgrp1	4	1	ENSMUSG00000015619	3	ENSMUSG00000048070/ENSMUSG00000048583/ENSMUSG00000027347
BP	GO:0034614	cellular response to reactive oxygen species	4/316	138/16347	0.277732	0.64001	ENSMUSG00000024087/ENSMUSG00000017737/ENSMUSG00000022679/ENSMUSG00000027699	Cyp1b1/Mmp9/Mpv17l/Ect2	4	3	ENSMUSG00000024087/ENSMUSG00000017737/ENSMUSG00000022679	1	ENSMUSG00000027699
BP	GO:0051302	regulation of cell division	4/316	138/16347	0.277732	0.64001	ENSMUSG00000031380/ENSMUSG00000027699/ENSMUSG00000027398/ENSMUSG00000048583	Vegfd/Ect2/Il1b/Igf2	4	1	ENSMUSG00000031380	3	ENSMUSG00000027699/ENSMUSG00000027398/ENSMUSG00000048583
BP	GO:0002460	adaptive immune response based on somatic recombination of immune receptors built from immunoglobulin superfamily domains	6/316	228/16347	0.279616	0.64001	ENSMUSG00000024164/ENSMUSG00000025498/ENSMUSG00000073418/ENSMUSG00000022797/ENSMUSG00000029053/ENSMUSG00000015619	C3/Irf7/C4b/Tfrc/Prkcz/Gata3	6	4	ENSMUSG00000024164/ENSMUSG00000073418/ENSMUSG00000029053/ENSMUSG00000015619	2	ENSMUSG00000025498/ENSMUSG00000022797
BP	GO:0030336	negative regulation of cell migration	6/316	228/16347	0.279616	0.64001	ENSMUSG00000052336/ENSMUSG00000024087/ENSMUSG00000031778/ENSMUSG00000028909/ENSMUSG00000026043/ENSMUSG00000112129	Cx3cr1/Cyp1b1/Cx3cl1/Ptpru/Col3a1/Pbld1	6	4	ENSMUSG00000024087/ENSMUSG00000031778/ENSMUSG00000028909/ENSMUSG00000112129	2	ENSMUSG00000052336/ENSMUSG00000026043
BP	GO:0051054	positive regulation of DNA metabolic process	6/316	228/16347	0.279616	0.64001	ENSMUSG00000024087/ENSMUSG00000078816/ENSMUSG00000021732/ENSMUSG00000022797/ENSMUSG00000022286/ENSMUSG00000025932	Cyp1b1/Prkcg/Fgf10/Tfrc/Grhl2/Eya1	6	4	ENSMUSG00000024087/ENSMUSG00000021732/ENSMUSG00000022286/ENSMUSG00000025932	2	ENSMUSG00000078816/ENSMUSG00000022797
BP	GO:0017157	regulation of exocytosis	5/316	183/16347	0.28027	0.64001	ENSMUSG00000035226/ENSMUSG00000020732/ENSMUSG00000049303/ENSMUSG00000021187/ENSMUSG00000028001	Rims4/Rab37/Syt12/Tc2n/Fga	5	5	ENSMUSG00000035226/ENSMUSG00000020732/ENSMUSG00000049303/ENSMUSG00000021187/ENSMUSG00000028001	0
BP	GO:0002294	CD4-positive, alpha-beta T cell differentiation involved in immune response	2/316	54/16347	0.280533	0.64001	ENSMUSG00000029053/ENSMUSG00000015619	Prkcz/Gata3	2	2	ENSMUSG00000029053/ENSMUSG00000015619	0
BP	GO:0010676	positive regulation of cellular carbohydrate metabolic process	2/316	54/16347	0.280533	0.64001	ENSMUSG00000025271/ENSMUSG00000048583	Pfkfb1/Igf2	2	1	ENSMUSG00000025271	1	ENSMUSG00000048583
BP	GO:0042093	T-helper cell differentiation	2/316	54/16347	0.280533	0.64001	ENSMUSG00000029053/ENSMUSG00000015619	Prkcz/Gata3	2	2	ENSMUSG00000029053/ENSMUSG00000015619	0
BP	GO:0045123	cellular extravasation	2/316	54/16347	0.280533	0.64001	ENSMUSG00000031778/ENSMUSG00000030000	Cx3cl1/Add2	2	1	ENSMUSG00000031778	1	ENSMUSG00000030000
BP	GO:0060711	labyrinthine layer development	2/316	54/16347	0.280533	0.64001	ENSMUSG00000022286/ENSMUSG00000051159	Grhl2/Cited1	2	1	ENSMUSG00000022286	1	ENSMUSG00000051159
BP	GO:1903428	positive regulation of reactive oxygen species biosynthetic process	2/316	54/16347	0.280533	0.64001	ENSMUSG00000022037/ENSMUSG00000027398	Clu/Il1b	2	1	ENSMUSG00000022037	1	ENSMUSG00000027398
BP	GO:0010970	transport along microtubule	4/316	139/16347	0.282038	0.64001	ENSMUSG00000029053/ENSMUSG00000026764/ENSMUSG00000075272/ENSMUSG00000027347	Prkcz/Kif5c/Ttc30a2/Rasgrp1	4	3	ENSMUSG00000029053/ENSMUSG00000026764/ENSMUSG00000075272	1	ENSMUSG00000027347
BP	GO:0099111	microtubule-based transport	4/316	139/16347	0.282038	0.64001	ENSMUSG00000029053/ENSMUSG00000026764/ENSMUSG00000075272/ENSMUSG00000027347	Prkcz/Kif5c/Ttc30a2/Rasgrp1	4	3	ENSMUSG00000029053/ENSMUSG00000026764/ENSMUSG00000075272	1	ENSMUSG00000027347
BP	GO:0001975	response to amphetamine	1/316	17/16347	0.282516	0.64001	ENSMUSG00000061718	Ppp1r1b	1	0		1	ENSMUSG00000061718
BP	GO:0002043	blood vessel endothelial cell proliferation involved in sprouting angiogenesis	1/316	17/16347	0.282516	0.64001	ENSMUSG00000044338	Aplnr	1	0		1	ENSMUSG00000044338
BP	GO:0002716	negative regulation of natural killer cell mediated immunity	1/316	17/16347	0.282516	0.64001	ENSMUSG00000048583	Igf2	1	0		1	ENSMUSG00000048583
BP	GO:0003215	cardiac right ventricle morphogenesis	1/316	17/16347	0.282516	0.64001	ENSMUSG00000015619	Gata3	1	1	ENSMUSG00000015619	0
BP	GO:0006582	melanin metabolic process	1/316	17/16347	0.282516	0.64001	ENSMUSG00000051159	Cited1	1	0		1	ENSMUSG00000051159
BP	GO:0006883	cellular sodium ion homeostasis	1/316	17/16347	0.282516	0.64001	ENSMUSG00000079105	C7	1	1	ENSMUSG00000079105	0
BP	GO:0009084	glutamine family amino acid biosynthetic process	1/316	17/16347	0.282516	0.64001	ENSMUSG00000025991	Cps1	1	1	ENSMUSG00000025991	0
BP	GO:0010447	response to acidic pH	1/316	17/16347	0.282516	0.64001	ENSMUSG00000039639	Kcne1	1	0		1	ENSMUSG00000039639
BP	GO:0010763	positive regulation of fibroblast migration	1/316	17/16347	0.282516	0.64001	ENSMUSG00000035783	Acta2	1	0		1	ENSMUSG00000035783
BP	GO:0010867	positive regulation of triglyceride biosynthetic process	1/316	17/16347	0.282516	0.64001	ENSMUSG00000020333	Acsl6	1	1	ENSMUSG00000020333	0
BP	GO:0030540	female genitalia development	1/316	17/16347	0.282516	0.64001	ENSMUSG00000021732	Fgf10	1	1	ENSMUSG00000021732	0
BP	GO:0034143	regulation of toll-like receptor 4 signaling pathway	1/316	17/16347	0.282516	0.64001	ENSMUSG00000073643	Wdfy1	1	1	ENSMUSG00000073643	0
BP	GO:0042069	regulation of catecholamine metabolic process	1/316	17/16347	0.282516	0.64001	ENSMUSG00000057880	Abat	1	1	ENSMUSG00000057880	0
BP	GO:0042135	neurotransmitter catabolic process	1/316	17/16347	0.282516	0.64001	ENSMUSG00000057880	Abat	1	1	ENSMUSG00000057880	0
BP	GO:0042754	negative regulation of circadian rhythm	1/316	17/16347	0.282516	0.64001	ENSMUSG00000055866	Per2	1	0		1	ENSMUSG00000055866
BP	GO:0045076	regulation of interleukin-2 biosynthetic process	1/316	17/16347	0.282516	0.64001	ENSMUSG00000027398	Il1b	1	0		1	ENSMUSG00000027398
BP	GO:0045109	intermediate filament organization	1/316	17/16347	0.282516	0.64001	ENSMUSG00000052415	Tchh	1	1	ENSMUSG00000052415	0
BP	GO:0045624	positive regulation of T-helper cell differentiation	1/316	17/16347	0.282516	0.64001	ENSMUSG00000029053	Prkcz	1	1	ENSMUSG00000029053	0
BP	GO:0048557	embryonic digestive tract morphogenesis	1/316	17/16347	0.282516	0.64001	ENSMUSG00000021732	Fgf10	1	1	ENSMUSG00000021732	0
BP	GO:0048857	neural nucleus development	1/316	17/16347	0.282516	0.64001	ENSMUSG00000032036	Kirrel3	1	0		1	ENSMUSG00000032036
BP	GO:0050884	neuromuscular process controlling posture	1/316	17/16347	0.282516	0.64001	ENSMUSG00000050640	Tmem150c	1	1	ENSMUSG00000050640	0
BP	GO:0060572	morphogenesis of an epithelial bud	1/316	17/16347	0.282516	0.64001	ENSMUSG00000021732	Fgf10	1	1	ENSMUSG00000021732	0
BP	GO:0086012	membrane depolarization during cardiac muscle cell action potential	1/316	17/16347	0.282516	0.64001	ENSMUSG00000046480	Scn4b	1	1	ENSMUSG00000046480	0
BP	GO:0090030	regulation of steroid hormone biosynthetic process	1/316	17/16347	0.282516	0.64001	ENSMUSG00000048583	Igf2	1	0		1	ENSMUSG00000048583
BP	GO:0098810	neurotransmitter reuptake	1/316	17/16347	0.282516	0.64001	ENSMUSG00000055866	Per2	1	0		1	ENSMUSG00000055866
BP	GO:1901017	negative regulation of potassium ion transmembrane transporter activity	1/316	17/16347	0.282516	0.64001	ENSMUSG00000039639	Kcne1	1	0		1	ENSMUSG00000039639
BP	GO:1903209	positive regulation of oxidative stress-induced cell death	1/316	17/16347	0.282516	0.64001	ENSMUSG00000043613	Mmp3	1	1	ENSMUSG00000043613	0
BP	GO:1905314	semi-lunar valve development	1/316	17/16347	0.282516	0.64001	ENSMUSG00000015619	Gata3	1	1	ENSMUSG00000015619	0
BP	GO:0042737	drug catabolic process	3/316	96/16347	0.283828	0.640633	ENSMUSG00000020051/ENSMUSG00000031722/ENSMUSG00000030483	Pah/Hp/Cyp2b10	3	3	ENSMUSG00000020051/ENSMUSG00000031722/ENSMUSG00000030483	0
BP	GO:0008361	regulation of cell size	5/316	184/16347	0.283994	0.640633	ENSMUSG00000000305/ENSMUSG00000017740/ENSMUSG00000036264/ENSMUSG00000043811/ENSMUSG00000036832	Cdh4/Slc12a5/Fstl4/Rtn4r/Lpar3	5	3	ENSMUSG00000000305/ENSMUSG00000017740/ENSMUSG00000036264	2	ENSMUSG00000043811/ENSMUSG00000036832
BP	GO:0002228	natural killer cell mediated immunity	2/316	55/16347	0.287717	0.640633	ENSMUSG00000048583/ENSMUSG00000027347	Igf2/Rasgrp1	2	0		2	ENSMUSG00000048583/ENSMUSG00000027347
BP	GO:0002293	alpha-beta T cell differentiation involved in immune response	2/316	55/16347	0.287717	0.640633	ENSMUSG00000029053/ENSMUSG00000015619	Prkcz/Gata3	2	2	ENSMUSG00000029053/ENSMUSG00000015619	0
BP	GO:0002709	regulation of T cell mediated immunity	2/316	55/16347	0.287717	0.640633	ENSMUSG00000029053/ENSMUSG00000015619	Prkcz/Gata3	2	2	ENSMUSG00000029053/ENSMUSG00000015619	0
BP	GO:0014911	positive regulation of smooth muscle cell migration	2/316	55/16347	0.287717	0.640633	ENSMUSG00000024087/ENSMUSG00000028001	Cyp1b1/Fga	2	2	ENSMUSG00000024087/ENSMUSG00000028001	0
BP	GO:0042440	pigment metabolic process	2/316	55/16347	0.287717	0.640633	ENSMUSG00000040675/ENSMUSG00000051159	Mthfd1l/Cited1	2	0		2	ENSMUSG00000040675/ENSMUSG00000051159
BP	GO:0043388	positive regulation of DNA binding	2/316	55/16347	0.287717	0.640633	ENSMUSG00000017737/ENSMUSG00000015619	Mmp9/Gata3	2	2	ENSMUSG00000017737/ENSMUSG00000015619	0
BP	GO:0050766	positive regulation of phagocytosis	2/316	55/16347	0.287717	0.640633	ENSMUSG00000024164/ENSMUSG00000027398	C3/Il1b	2	1	ENSMUSG00000024164	1	ENSMUSG00000027398
BP	GO:1903510	mucopolysaccharide metabolic process	2/316	55/16347	0.287717	0.640633	ENSMUSG00000058297/ENSMUSG00000027398	Spock2/Il1b	2	1	ENSMUSG00000058297	1	ENSMUSG00000027398
BP	GO:0006979	response to oxidative stress	9/316	370/16347	0.288528	0.640633	ENSMUSG00000055116/ENSMUSG00000024087/ENSMUSG00000017737/ENSMUSG00000026204/ENSMUSG00000032942/ENSMUSG00000022679/ENSMUSG00000043613/ENSMUSG00000031722/ENSMUSG00000027699	Arntl/Cyp1b1/Mmp9/Ptprn/Ucp3/Mpv17l/Mmp3/Hp/Ect2	9	8	ENSMUSG00000055116/ENSMUSG00000024087/ENSMUSG00000017737/ENSMUSG00000026204/ENSMUSG00000032942/ENSMUSG00000022679/ENSMUSG00000043613/ENSMUSG00000031722	1	ENSMUSG00000027699
BP	GO:0006939	smooth muscle contraction	3/316	97/16347	0.289101	0.640633	ENSMUSG00000057880/ENSMUSG00000027524/ENSMUSG00000035783	Abat/Edn3/Acta2	3	2	ENSMUSG00000057880/ENSMUSG00000027524	1	ENSMUSG00000035783
BP	GO:0042752	regulation of circadian rhythm	3/316	97/16347	0.289101	0.640633	ENSMUSG00000055116/ENSMUSG00000055866/ENSMUSG00000078816	Arntl/Per2/Prkcg	3	1	ENSMUSG00000055116	2	ENSMUSG00000055866/ENSMUSG00000078816
BP	GO:0045088	regulation of innate immune response	6/316	231/16347	0.289592	0.640633	ENSMUSG00000025498/ENSMUSG00000024901/ENSMUSG00000044162/ENSMUSG00000073643/ENSMUSG00000048583/ENSMUSG00000027347	Irf7/Peli3/Tnip3/Wdfy1/Igf2/Rasgrp1	6	3	ENSMUSG00000024901/ENSMUSG00000044162/ENSMUSG00000073643	3	ENSMUSG00000025498/ENSMUSG00000048583/ENSMUSG00000027347
BP	GO:0051924	regulation of calcium ion transport	6/316	231/16347	0.289592	0.640633	ENSMUSG00000039639/ENSMUSG00000044338/ENSMUSG00000007122/ENSMUSG00000103476/ENSMUSG00000036832/ENSMUSG00000050511	Kcne1/Aplnr/Casq1/Strit1/Lpar3/Oprd1	6	1	ENSMUSG00000103476	5	ENSMUSG00000039639/ENSMUSG00000044338/ENSMUSG00000007122/ENSMUSG00000036832/ENSMUSG00000050511
BP	GO:0016049	cell growth	11/316	465/16347	0.289712	0.640633	ENSMUSG00000000305/ENSMUSG00000005124/ENSMUSG00000022371/ENSMUSG00000029053/ENSMUSG00000030994/ENSMUSG00000028179/ENSMUSG00000036264/ENSMUSG00000035551/ENSMUSG00000043811/ENSMUSG00000036832/ENSMUSG00000028488	Cdh4/Ccn4/Col14a1/Prkcz/D7Ertd443e/Cth/Fstl4/Igfbpl1/Rtn4r/Lpar3/Sh3gl2	11	6	ENSMUSG00000000305/ENSMUSG00000029053/ENSMUSG00000030994/ENSMUSG00000028179/ENSMUSG00000036264/ENSMUSG00000028488	5	ENSMUSG00000005124/ENSMUSG00000022371/ENSMUSG00000035551/ENSMUSG00000043811/ENSMUSG00000036832
BP	GO:0030100	regulation of endocytosis	6/316	232/16347	0.292935	0.640633	ENSMUSG00000022037/ENSMUSG00000024164/ENSMUSG00000078816/ENSMUSG00000027398/ENSMUSG00000052504/ENSMUSG00000028488	Clu/C3/Prkcg/Il1b/Epha3/Sh3gl2	6	3	ENSMUSG00000022037/ENSMUSG00000024164/ENSMUSG00000028488	3	ENSMUSG00000078816/ENSMUSG00000027398/ENSMUSG00000052504
BP	GO:0072507	divalent inorganic cation homeostasis	10/316	419/16347	0.293167	0.640633	ENSMUSG00000019828/ENSMUSG00000044338/ENSMUSG00000061762/ENSMUSG00000007122/ENSMUSG00000048330/ENSMUSG00000027524/ENSMUSG00000020734/ENSMUSG00000027398/ENSMUSG00000036832/ENSMUSG00000031376	Grm1/Aplnr/Tac1/Casq1/Ric3/Edn3/Grin2c/Il1b/Lpar3/Atp2b3	10	6	ENSMUSG00000019828/ENSMUSG00000061762/ENSMUSG00000048330/ENSMUSG00000027524/ENSMUSG00000020734/ENSMUSG00000031376	4	ENSMUSG00000044338/ENSMUSG00000007122/ENSMUSG00000027398/ENSMUSG00000036832
BP	GO:0007173	epidermal growth factor receptor signaling pathway	3/316	98/16347	0.29438	0.640633	ENSMUSG00000020467/ENSMUSG00000017737/ENSMUSG00000060275	Efemp1/Mmp9/Nrg2	3	3	ENSMUSG00000020467/ENSMUSG00000017737/ENSMUSG00000060275	0
BP	GO:2000379	positive regulation of reactive oxygen species metabolic process	3/316	98/16347	0.29438	0.640633	ENSMUSG00000022037/ENSMUSG00000024087/ENSMUSG00000027398	Clu/Cyp1b1/Il1b	3	2	ENSMUSG00000022037/ENSMUSG00000024087	1	ENSMUSG00000027398
BP	GO:0002287	alpha-beta T cell activation involved in immune response	2/316	56/16347	0.294892	0.640633	ENSMUSG00000029053/ENSMUSG00000015619	Prkcz/Gata3	2	2	ENSMUSG00000029053/ENSMUSG00000015619	0
BP	GO:0006855	drug transmembrane transport	2/316	56/16347	0.294892	0.640633	ENSMUSG00000055866/ENSMUSG00000024935	Per2/Slc1a1	2	1	ENSMUSG00000024935	1	ENSMUSG00000055866
BP	GO:0032835	glomerulus development	2/316	56/16347	0.294892	0.640633	ENSMUSG00000079465/ENSMUSG00000032036	Col4a3/Kirrel3	2	0		2	ENSMUSG00000079465/ENSMUSG00000032036
BP	GO:0048645	animal organ formation	2/316	56/16347	0.294892	0.640633	ENSMUSG00000021732/ENSMUSG00000025932	Fgf10/Eya1	2	2	ENSMUSG00000021732/ENSMUSG00000025932	0
BP	GO:0061337	cardiac conduction	2/316	56/16347	0.294892	0.640633	ENSMUSG00000039639/ENSMUSG00000046480	Kcne1/Scn4b	2	1	ENSMUSG00000046480	1	ENSMUSG00000039639
BP	GO:0070231	T cell apoptotic process	2/316	56/16347	0.294892	0.640633	ENSMUSG00000026770/ENSMUSG00000036931	Il2ra/Nfkbid	2	0		2	ENSMUSG00000026770/ENSMUSG00000036931
BP	GO:0071478	cellular response to radiation	4/316	142/16347	0.295014	0.640633	ENSMUSG00000042436/ENSMUSG00000030346/ENSMUSG00000027699/ENSMUSG00000015619	Mfap4/Rad51ap1/Ect2/Gata3	4	1	ENSMUSG00000015619	3	ENSMUSG00000042436/ENSMUSG00000030346/ENSMUSG00000027699
BP	GO:0007265	Ras protein signal transduction	10/316	420/16347	0.295643	0.640633	ENSMUSG00000028841/ENSMUSG00000021732/ENSMUSG00000026043/ENSMUSG00000054855/ENSMUSG00000020732/ENSMUSG00000030134/ENSMUSG00000027699/ENSMUSG00000043811/ENSMUSG00000055069/ENSMUSG00000027347	Cnksr1/Fgf10/Col3a1/Rnd1/Rab37/Rasgef1a/Ect2/Rtn4r/Rab39/Rasgrp1	10	5	ENSMUSG00000028841/ENSMUSG00000021732/ENSMUSG00000054855/ENSMUSG00000020732/ENSMUSG00000030134	5	ENSMUSG00000026043/ENSMUSG00000027699/ENSMUSG00000043811/ENSMUSG00000055069/ENSMUSG00000027347
BP	GO:0001759	organ induction	1/316	18/16347	0.2964	0.640633	ENSMUSG00000021732	Fgf10	1	1	ENSMUSG00000021732	0
BP	GO:0002115	store-operated calcium entry	1/316	18/16347	0.2964	0.640633	ENSMUSG00000007122	Casq1	1	0		1	ENSMUSG00000007122
BP	GO:0002643	regulation of tolerance induction	1/316	18/16347	0.2964	0.640633	ENSMUSG00000026770	Il2ra	1	0		1	ENSMUSG00000026770
BP	GO:0006089	lactate metabolic process	1/316	18/16347	0.2964	0.640633	ENSMUSG00000055866	Per2	1	0		1	ENSMUSG00000055866
BP	GO:0008340	determination of adult lifespan	1/316	18/16347	0.2964	0.640633	ENSMUSG00000026380	Tfcp2l1	1	1	ENSMUSG00000026380	0
BP	GO:0009214	cyclic nucleotide catabolic process	1/316	18/16347	0.2964	0.640633	ENSMUSG00000075270	Pde11a	1	1	ENSMUSG00000075270	0
BP	GO:0010544	negative regulation of platelet activation	1/316	18/16347	0.2964	0.640633	ENSMUSG00000057880	Abat	1	1	ENSMUSG00000057880	0
BP	GO:0010623	programmed cell death involved in cell development	1/316	18/16347	0.2964	0.640633	ENSMUSG00000027398	Il1b	1	0		1	ENSMUSG00000027398
BP	GO:0010759	positive regulation of macrophage chemotaxis	1/316	18/16347	0.2964	0.640633	ENSMUSG00000031778	Cx3cl1	1	1	ENSMUSG00000031778	0
BP	GO:0010880	regulation of release of sequestered calcium ion into cytosol by sarcoplasmic reticulum	1/316	18/16347	0.2964	0.640633	ENSMUSG00000007122	Casq1	1	0		1	ENSMUSG00000007122
BP	GO:0014048	regulation of glutamate secretion	1/316	18/16347	0.2964	0.640633	ENSMUSG00000027398	Il1b	1	0		1	ENSMUSG00000027398
BP	GO:0014075	response to amine	1/316	18/16347	0.2964	0.640633	ENSMUSG00000061718	Ppp1r1b	1	0		1	ENSMUSG00000061718
BP	GO:0021513	spinal cord dorsal/ventral patterning	1/316	18/16347	0.2964	0.640633	ENSMUSG00000057173	Rfx8	1	0		1	ENSMUSG00000057173
BP	GO:0022010	central nervous system myelination	1/316	18/16347	0.2964	0.640633	ENSMUSG00000022037	Clu	1	1	ENSMUSG00000022037	0
BP	GO:0022038	corpus callosum development	1/316	18/16347	0.2964	0.640633	ENSMUSG00000043811	Rtn4r	1	0		1	ENSMUSG00000043811
BP	GO:0032291	axon ensheathment in central nervous system	1/316	18/16347	0.2964	0.640633	ENSMUSG00000022037	Clu	1	1	ENSMUSG00000022037	0
BP	GO:0032332	positive regulation of chondrocyte differentiation	1/316	18/16347	0.2964	0.640633	ENSMUSG00000034205	Loxl2	1	0		1	ENSMUSG00000034205
BP	GO:0034111	negative regulation of homotypic cell-cell adhesion	1/316	18/16347	0.2964	0.640633	ENSMUSG00000057880	Abat	1	1	ENSMUSG00000057880	0
BP	GO:0034138	toll-like receptor 3 signaling pathway	1/316	18/16347	0.2964	0.640633	ENSMUSG00000073643	Wdfy1	1	1	ENSMUSG00000073643	0
BP	GO:0034501	protein localization to kinetochore	1/316	18/16347	0.2964	0.640633	ENSMUSG00000027326	Knl1	1	0		1	ENSMUSG00000027326
BP	GO:0036297	interstrand cross-link repair	1/316	18/16347	0.2964	0.640633	ENSMUSG00000030346	Rad51ap1	1	0		1	ENSMUSG00000030346
BP	GO:0040037	negative regulation of fibroblast growth factor receptor signaling pathway	1/316	18/16347	0.2964	0.640633	ENSMUSG00000015619	Gata3	1	1	ENSMUSG00000015619	0
BP	GO:0042789	mRNA transcription by RNA polymerase II	1/316	18/16347	0.2964	0.640633	ENSMUSG00000070691	Runx3	1	0		1	ENSMUSG00000070691
BP	GO:0043951	negative regulation of cAMP-mediated signaling	1/316	18/16347	0.2964	0.640633	ENSMUSG00000044338	Aplnr	1	0		1	ENSMUSG00000044338
BP	GO:0046835	carbohydrate phosphorylation	1/316	18/16347	0.2964	0.640633	ENSMUSG00000025271	Pfkfb1	1	1	ENSMUSG00000025271	0
BP	GO:0051156	glucose 6-phosphate metabolic process	1/316	18/16347	0.2964	0.640633	ENSMUSG00000016194	Hsd11b1	1	1	ENSMUSG00000016194	0
BP	GO:0060338	regulation of type I interferon-mediated signaling pathway	1/316	18/16347	0.2964	0.640633	ENSMUSG00000025498	Irf7	1	0		1	ENSMUSG00000025498
BP	GO:0070208	protein heterotrimerization	1/316	18/16347	0.2964	0.640633	ENSMUSG00000022440	C1qtnf6	1	0		1	ENSMUSG00000022440
BP	GO:0071605	monocyte chemotactic protein-1 production	1/316	18/16347	0.2964	0.640633	ENSMUSG00000027398	Il1b	1	0		1	ENSMUSG00000027398
BP	GO:0071637	regulation of monocyte chemotactic protein-1 production	1/316	18/16347	0.2964	0.640633	ENSMUSG00000027398	Il1b	1	0		1	ENSMUSG00000027398
BP	GO:0072111	cell proliferation involved in kidney development	1/316	18/16347	0.2964	0.640633	ENSMUSG00000015619	Gata3	1	1	ENSMUSG00000015619	0
BP	GO:0072273	metanephric nephron morphogenesis	1/316	18/16347	0.2964	0.640633	ENSMUSG00000051159	Cited1	1	0		1	ENSMUSG00000051159
BP	GO:0080111	DNA demethylation	1/316	18/16347	0.2964	0.640633	ENSMUSG00000015619	Gata3	1	1	ENSMUSG00000015619	0
BP	GO:0090280	positive regulation of calcium ion import	1/316	18/16347	0.2964	0.640633	ENSMUSG00000103476	Strit1	1	1	ENSMUSG00000103476	0
BP	GO:0097186	amelogenesis	1/316	18/16347	0.2964	0.640633	ENSMUSG00000044976	Wdr72	1	0		1	ENSMUSG00000044976
BP	GO:0099625	ventricular cardiac muscle cell membrane repolarization	1/316	18/16347	0.2964	0.640633	ENSMUSG00000046480	Scn4b	1	1	ENSMUSG00000046480	0
BP	GO:1901028	regulation of mitochondrial outer membrane permeabilization involved in apoptotic signaling pathway	1/316	18/16347	0.2964	0.640633	ENSMUSG00000022679	Mpv17l	1	1	ENSMUSG00000022679	0
BP	GO:1901623	regulation of lymphocyte chemotaxis	1/316	18/16347	0.2964	0.640633	ENSMUSG00000021508	Cxcl14	1	1	ENSMUSG00000021508	0
BP	GO:2000136	regulation of cell proliferation involved in heart morphogenesis	1/316	18/16347	0.2964	0.640633	ENSMUSG00000025932	Eya1	1	1	ENSMUSG00000025932	0
BP	GO:2000678	negative regulation of transcription regulatory region DNA binding	1/316	18/16347	0.2964	0.640633	ENSMUSG00000055866	Per2	1	0		1	ENSMUSG00000055866
BP	GO:0042098	T cell proliferation	5/316	188/16347	0.29898	0.64481	ENSMUSG00000026770/ENSMUSG00000044206/ENSMUSG00000022797/ENSMUSG00000027398/ENSMUSG00000048583	Il2ra/Vsig4/Tfrc/Il1b/Igf2	5	1	ENSMUSG00000044206	4	ENSMUSG00000026770/ENSMUSG00000022797/ENSMUSG00000027398/ENSMUSG00000048583
BP	GO:0032874	positive regulation of stress-activated MAPK cascade	4/316	143/16347	0.299357	0.64481	ENSMUSG00000031853/ENSMUSG00000052854/ENSMUSG00000027398/ENSMUSG00000027347	Map3k21/Nrk/Il1b/Rasgrp1	4	1	ENSMUSG00000031853	3	ENSMUSG00000052854/ENSMUSG00000027398/ENSMUSG00000027347
BP	GO:0031532	actin cytoskeleton reorganization	3/316	99/16347	0.299666	0.64481	ENSMUSG00000021732/ENSMUSG00000029053/ENSMUSG00000022439	Fgf10/Prkcz/Parvg	3	2	ENSMUSG00000021732/ENSMUSG00000029053	1	ENSMUSG00000022439
BP	GO:0003229	ventricular cardiac muscle tissue development	2/316	57/16347	0.302058	0.64481	ENSMUSG00000022371/ENSMUSG00000053093	Col14a1/Myh7	2	1	ENSMUSG00000053093	1	ENSMUSG00000022371
BP	GO:0032413	negative regulation of ion transmembrane transporter activity	2/316	57/16347	0.302058	0.64481	ENSMUSG00000039639/ENSMUSG00000017737	Kcne1/Mmp9	2	1	ENSMUSG00000017737	1	ENSMUSG00000039639
BP	GO:0032922	circadian regulation of gene expression	2/316	57/16347	0.302058	0.64481	ENSMUSG00000055116/ENSMUSG00000055866	Arntl/Per2	2	1	ENSMUSG00000055116	1	ENSMUSG00000055866
BP	GO:0033692	cellular polysaccharide biosynthetic process	2/316	57/16347	0.302058	0.64481	ENSMUSG00000055866/ENSMUSG00000048583	Per2/Igf2	2	0		2	ENSMUSG00000055866/ENSMUSG00000048583
BP	GO:0034121	regulation of toll-like receptor signaling pathway	2/316	57/16347	0.302058	0.64481	ENSMUSG00000025498/ENSMUSG00000073643	Irf7/Wdfy1	2	1	ENSMUSG00000073643	1	ENSMUSG00000025498
BP	GO:0045661	regulation of myoblast differentiation	2/316	57/16347	0.302058	0.64481	ENSMUSG00000021508/ENSMUSG00000009185	Cxcl14/Ccl8	2	2	ENSMUSG00000021508/ENSMUSG00000009185	0
BP	GO:0060675	ureteric bud morphogenesis	2/316	57/16347	0.302058	0.64481	ENSMUSG00000015619/ENSMUSG00000025932	Gata3/Eya1	2	2	ENSMUSG00000015619/ENSMUSG00000025932	0
BP	GO:0060688	regulation of morphogenesis of a branching structure	2/316	57/16347	0.302058	0.64481	ENSMUSG00000021732/ENSMUSG00000027398	Fgf10/Il1b	2	1	ENSMUSG00000021732	1	ENSMUSG00000027398
BP	GO:0007266	Rho protein signal transduction	5/316	189/16347	0.302748	0.64481	ENSMUSG00000028841/ENSMUSG00000026043/ENSMUSG00000054855/ENSMUSG00000027699/ENSMUSG00000043811	Cnksr1/Col3a1/Rnd1/Ect2/Rtn4r	5	2	ENSMUSG00000028841/ENSMUSG00000054855	3	ENSMUSG00000026043/ENSMUSG00000027699/ENSMUSG00000043811
BP	GO:0036293	response to decreased oxygen levels	5/316	189/16347	0.302748	0.64481	ENSMUSG00000057880/ENSMUSG00000034205/ENSMUSG00000032942/ENSMUSG00000031380/ENSMUSG00000050511	Abat/Loxl2/Ucp3/Vegfd/Oprd1	5	3	ENSMUSG00000057880/ENSMUSG00000032942/ENSMUSG00000031380	2	ENSMUSG00000034205/ENSMUSG00000050511
BP	GO:0046578	regulation of Ras protein signal transduction	6/316	235/16347	0.303008	0.64481	ENSMUSG00000021732/ENSMUSG00000026043/ENSMUSG00000030134/ENSMUSG00000027699/ENSMUSG00000043811/ENSMUSG00000027347	Fgf10/Col3a1/Rasgef1a/Ect2/Rtn4r/Rasgrp1	6	2	ENSMUSG00000021732/ENSMUSG00000030134	4	ENSMUSG00000026043/ENSMUSG00000027699/ENSMUSG00000043811/ENSMUSG00000027347
BP	GO:0070304	positive regulation of stress-activated protein kinase signaling cascade	4/316	144/16347	0.303708	0.64481	ENSMUSG00000031853/ENSMUSG00000052854/ENSMUSG00000027398/ENSMUSG00000027347	Map3k21/Nrk/Il1b/Rasgrp1	4	1	ENSMUSG00000031853	3	ENSMUSG00000052854/ENSMUSG00000027398/ENSMUSG00000027347
BP	GO:0072175	epithelial tube formation	4/316	144/16347	0.303708	0.64481	ENSMUSG00000021732/ENSMUSG00000040675/ENSMUSG00000022286/ENSMUSG00000015619	Fgf10/Mthfd1l/Grhl2/Gata3	4	3	ENSMUSG00000021732/ENSMUSG00000022286/ENSMUSG00000015619	1	ENSMUSG00000040675
BP	GO:0001894	tissue homeostasis	5/316	190/16347	0.306522	0.64481	ENSMUSG00000022371/ENSMUSG00000022797/ENSMUSG00000112129/ENSMUSG00000024330/ENSMUSG00000019577	Col14a1/Tfrc/Pbld1/Col11a2/Pdk4	5	2	ENSMUSG00000112129/ENSMUSG00000019577	3	ENSMUSG00000022371/ENSMUSG00000022797/ENSMUSG00000024330
BP	GO:0045089	positive regulation of innate immune response	5/316	190/16347	0.306522	0.64481	ENSMUSG00000025498/ENSMUSG00000024901/ENSMUSG00000044162/ENSMUSG00000073643/ENSMUSG00000027347	Irf7/Peli3/Tnip3/Wdfy1/Rasgrp1	5	3	ENSMUSG00000024901/ENSMUSG00000044162/ENSMUSG00000073643	2	ENSMUSG00000025498/ENSMUSG00000027347
BP	GO:0051291	protein heterooligomerization	4/316	145/16347	0.308065	0.64481	ENSMUSG00000022440/ENSMUSG00000029053/ENSMUSG00000022758/ENSMUSG00000046814	C1qtnf6/Prkcz/P2rx6/Gchfr	4	3	ENSMUSG00000029053/ENSMUSG00000022758/ENSMUSG00000046814	1	ENSMUSG00000022440
BP	GO:0007492	endoderm development	2/316	58/16347	0.30921	0.64481	ENSMUSG00000022602/ENSMUSG00000031530	Arc/Dusp4	2	2	ENSMUSG00000022602/ENSMUSG00000031530	0
BP	GO:0072171	mesonephric tubule morphogenesis	2/316	58/16347	0.30921	0.64481	ENSMUSG00000015619/ENSMUSG00000025932	Gata3/Eya1	2	2	ENSMUSG00000015619/ENSMUSG00000025932	0
BP	GO:0001911	negative regulation of leukocyte mediated cytotoxicity	1/316	19/16347	0.310016	0.64481	ENSMUSG00000048583	Igf2	1	0		1	ENSMUSG00000048583
BP	GO:0002755	MyD88-dependent toll-like receptor signaling pathway	1/316	19/16347	0.310016	0.64481	ENSMUSG00000025498	Irf7	1	0		1	ENSMUSG00000025498
BP	GO:0006525	arginine metabolic process	1/316	19/16347	0.310016	0.64481	ENSMUSG00000025991	Cps1	1	1	ENSMUSG00000025991	0
BP	GO:0009110	vitamin biosynthetic process	1/316	19/16347	0.310016	0.64481	ENSMUSG00000027398	Il1b	1	0		1	ENSMUSG00000027398
BP	GO:0015721	bile acid and bile salt transport	1/316	19/16347	0.310016	0.64481	ENSMUSG00000030762	Aqp8	1	1	ENSMUSG00000030762	0
BP	GO:0015732	prostaglandin transport	1/316	19/16347	0.310016	0.64481	ENSMUSG00000027398	Il1b	1	0		1	ENSMUSG00000027398
BP	GO:0030539	male genitalia development	1/316	19/16347	0.310016	0.64481	ENSMUSG00000021732	Fgf10	1	1	ENSMUSG00000021732	0
BP	GO:0030952	establishment or maintenance of cytoskeleton polarity	1/316	19/16347	0.310016	0.64481	ENSMUSG00000054855	Rnd1	1	1	ENSMUSG00000054855	0
BP	GO:0032104	regulation of response to extracellular stimulus	1/316	19/16347	0.310016	0.64481	ENSMUSG00000078816	Prkcg	1	0		1	ENSMUSG00000078816
BP	GO:0032107	regulation of response to nutrient levels	1/316	19/16347	0.310016	0.64481	ENSMUSG00000078816	Prkcg	1	0		1	ENSMUSG00000078816
[truncated: 2,518 more rows]
